# Supplementary material for: IL-6 signaling drives self-renewal and alternative activation of adipose tissue macrophages
Source: Front Immunol. 2024 Feb 28;15:1201439. doi: 10.3389/fimmu.2024.1201439 (PMC10933059; doi:10.3389/fimmu.2024.1201439)
Supplement: Supplementary Table 1 — Detailed numbers for comparison of Il6ra fl/fl and Il6ra Δmyel mice. Detailed numbers for comparison of female and male Il6ra fl/fl and Il6ra Δmyel mice under NCD or HFD concerning body and organ weights, ATM and ATT populations and measurements of free fatty acids (FFA), Cholesterol (HDL, LDL) and Triglycerides as well as histological features. [file Table_1.xlsx]

## Sheet: Tabelle1
Supplementary Table 1
	Il6raflx/flx HFD	Il6ra∆myel HFD	p-value	Il6raflx/flx male chow	Il6ra∆myel male chow	p-value	Il6raflx/flx female chow	Il6ra∆myel female chow	p-value
Phenotyping
Body weight [g]	49.6 ± 0.64; n=9	50.2 ± 0.80; n=10	0.6085	31.4 ± 0.45; n=12	30.4 ± 0.51; n=15	0.1499	24.2 ± 0.49; n=12	24.6 ± 0.46; n=10	0.6129
PWAT [g]	3.1 ± 0.08; n=9	3.06 ± 0.14; n=10	0.8274	0.33 ± 0.02; n=10	0.56 ± 0.05; n=15	0.0023**	0.47 ± 0.06; n=7	0.48 ± 0.08; n=6	0.9074
PWAT (% BW)	6.2 ± 0.17; n=9	6.14 ± 0.36; n=10	0.7939	1.04 ± 0.06; n=10	1.84 ± 0.16; n=15	< 0.0001****	1.90 ± 0.19; n=7	1.93 ± 0.26; n=6	0.9364
SWAT [g]	2.5 ± 0.09; n=9	2.65 ± 0.11; n=10	0.4284	0.32 ± 0.05; n=10	0.50 ± 0.04; n=10	0.0097**	0.49 ± 0.08; n=7	0.46 ± 0.05; n=6	0.758
SWAT (% BW)	5.1 ± 0.17; n=9	5.28 ± 0.19; n=10	0.5113	1.03 ± 0.15; n=10	1.64 ± 0.12; n=10	0.0039**	1.95 ± 0.26; n=7	1.83 ± 0.13; n=6	0.7053
BAT [mg]	238 ± 19.6; n=9	217 ± 11.2; n=10	0.3669	133 ± 12.9; n=10	137 ± 13.3; n=10	0.8354	70.7 ± 9.79; n=7	80.7 ± 7.85; n=6	0.455
BAT (% BW)	0.48 ± 0.04; n=9	0.44 ± 0.03; n=10	0.3753	0.42 ± 0.04; n=10	0.44 ± 0.04; n=10	0.6738	0.29 ± 0.03; n=7	0.33 ± 0.03; n=6	0.3669
Liver [g]	2.92 ± 0.12; n=9	2.94 ± 0.21; n=10	0.9234	1.71 ± 0.06; n=10	1.71 ± 0.05; n=10	0.987	1.33 ± 0.07; n=7	1.37 ± 0.05; n=6	0.6214
Liver (% BW)	5.87 ± 0.20; n=9	5.83 ± 0.35; n=10	0.9218	5.42 ± 0.18; n=10	5.61 ± 0.12; n=10	0.387	5.65 ± 0.11; n=6	5.55 ± 0.12; n=6	0.5679
Pancreas [mg]	195 ± 12.1; n=9	203 ± 12.8; n=9	0.6648	220 ± 11.8; n=10	197 ± 10.4; n=10	0.1635	189 ± 8.74; n=7	197 ± 12.72; n=6	0.6047
Pancreas (% BW)	0.39 ± 0.02; n=9	0.41 ± 0.03; n=9	0.7467	0.70 ± 0.04; n=10	0.65 ± 0.03; n=10	0.3006	0.77 ± 0.03; n=7	0.80 ± 0.05; n=6	0.6074
Spleen [mg]	112 ± 5.76; n=9	119 ± 7.75; n=9	0.4653	119 ± 7.69; n=10	101 ± 3.90; n=10	0.0479*	116 ± 10.07; n=7	115 ± 5.38; n=6	0.9444
Spleen (% BW)	0.22 ± 0.01; n=8	0.23 ± 0.01; n=9	0.256	0.38 ± 0.03; n=10	0.33 ± 0.01; n=10	0.104	0.47 ± 0.03; n=7	0.47 ± 0.02; n=6	0.9587
Food intake [g/day]				4.13 ± 0.56; n=4	3.93 ± 0.43; n=4	0.7857	3.90 ± 0.21; n=4	4.02 ± 0.11; n=4	0.6239
Plasma parameters
Fasted blood glucose [mmol/l]	5.35 ± 0.28; n=17	4.81 ± 0.12; n=15	0.1055
Triglycerides [mmol/l]	1.50 ± 0.07; n=10	1.33 ± 0.05; n=11	0.064
Cholesterol [mmol/l]	4.90 ± 0.14; n=10	4.81 ± 0.20; n=11	0.7366
HDL-cholesterol [mmol/l]	3.42 ± 0.09; n=10	3.48 ± 0.05; n=10	0.5801
LDL-cholesterol [mmol/l]	1.20 ± 0.05; n=10	1.11 ± 0.08; n=11	0.335
Free fatty acids [mmol/l]	0.80 ± 0.04; n=10	0.83 ± 0.04; n=11	0.6115
Immunofluorescence
Mean adipocyte diameter [µm]	73.5 ± 3.4; n=4	74.1 ± 1.2; n=4	0.887	42.5 ± 4.6; n=4	50.5 ± 0.9; n=4	0,1373
Interstitial macrophages (% Adipocytes)	23.4 ± 2.8; n=6	26.0 ± 4.6; n=7	0.6515	9,8 ± 2,9; n=4	17,1 ± 6,3; n=4	0,6857
CLS (% Adipocytes)	6.88 ± 1.9; n=6	7.00 ± 1.6; n=7	0.961	0,30 ± 0,2 n=4	0.35 ± 0,2; n=4	>0,9999
Ki67+ nuclei (% Nuclei in CLS)	26.2 ± 0.9; n=4	10.9 ± 6.2; n=4	0.0494*
Flow cytometry
Leukocytes (% SVF)	56.7 ± 2.5; n=9	56.4 ± 3.1; n=10	0.9352	42.2 ± 3.3; n=9	42.4 ± 2.2; n=12	0.9573	36.7 ± 3.6; n=6	34.5 ± 2.6; n=6	> 0.9999
ATMs (% SVF)	21.4 ± 2.4; n=9	21.0 ± 1.9; n=10	0.8928	13.4 ± 0.6; n=8	14.7 ± 0.9; n=12	0.304	9.3 ± 0.9; n=6	9.9 ± 0.9; n=6	0.6773
DN ATMs (% ATMs)	58.3 ± 0.8; n=9	63.0 ± 1.3; n=10	0.0059**	27.0 ± 2.6; n=9	30.2 ± 1.9; n=12	0.3113	25.3 ± 5.9; n=5	34.1 ± 4.3; n=6	0.2523
DP ATMs (% ATMs)	1.6 ± 0.3; n=9	0.7 ± 0.1; n=10	0.0046**	4.9 ± 1.2; n=9	3.0 ± 0.4; n=11	0.1139	5.6 ± 1.1; n=5	3.2 ± 0.7; n=6	0.0805
M1 (% ATMs)	14.3 ± 0.7; n=9	15.2 ± 1.3; n=10	0.5526	7.0 ± 0.7; n=9	8.2 ± 0.5; n=12	0.179	3.9 ± 1.0; n=5	5.5 ± 1.3; n=6	0.3512
M2 (% ATMs)	25.8 ± 1.3; n=9	21.0 ± 1.7; n=10	0.0424*	61.0 ± 2.2; n=9	57.8 ± 1.7; n=12	0.2557	65.2 ± 5.9; n=5	57.4 ± 5.3; n=6	0.3449
M1/M2 Ratio	0.6 ± 0.0; n=9	0.8 ± 0.1; n=10	0.1301	0.1 ± 0.0; n=9	0.1 ± 0.0; n=12	0.1163	0.1 ± 0.0; n=5	0.1 ± 0.0; n=6	0.376
CD11c+ (% ATMs)	15.9 ± 2.5; n=9	15.9 ± 4.2; n=10	0.9848	12.0 ± 3.3; n=9	12.0 ± 3.5; n=12	0.9941	9.4 ± 0.8; n=5	8.6 ± 2.9; n=6	0.5687
CD206+ (% ATMs)	27.4 ± 1.2; n=9	21.7 ± 1.7; n=10	0.0173*	66.0 ± 2.8; n=9	61.6 ± 1.8; n=12	0.1884	70.8 ± 6.8; n=5	60.5 ± 5.3; n=6	0.2566
Ki67+ Leukocytes (% CD45+)	13.6 ± 0.7; n=9	11.7 ± 0.9; n=10	0.1358
Ki67+ ATMs (% ATMs)	27.7 ± 2.4; n=9	21.0 ± 1.3; n=10	0.0220*
BrdU+ Leukocytes (% CD45+)	5.1 ± 0.6; n=9	4.9 ± 0.5; n=10	0.7469
BrdU+ ATMs (% ATMs)	5.5 ± 0.6; n=9	5.5 ± 0.4; n=10	0.9525
ATT (% SVF)	20.2 ± 1.5; n=7	20.8 ± 2.2; n=8	0.8476	16.4 ± 1.0; n=8	16.4 ± 1.1; n=12	0.9665	12.4 ± 1.2; n=6	12.5 ± 1.7; n=6	0.9813
DN ATT (% ATT)	63.1 ± 5.1; n=7	57.1 ± 4.8; n=8	0.401	77.1 ± 3.0; n=9	72.7 ± 1.8; n=12	0.199	57.2 ± 6.3; n=6	58.5 ± 2.1; n=6	0.8438
DP ATT (% ATT)	0.4 ± 0.1; n=6	0.7 ± 0.2; n=8	0.2601	0.5 ± 0.1; n=9	0.5 ± 0.1; n=11	0.585	0.9 ± 0.3; n=6	0.6 ± 0.1; n=6	0.4021
CD4+ ATT (% ATT)	27.8 ± 3.8; n=7	31.6 ± 4.0; n=8	0.5094	19.9 ± 2.4; n=9	24.2 ± 1.6; n=12	0.1298	36.6 ± 5.9; n=6	37.2 ± 1.8; n=6	0.9185
CD8+ ATT (% ATT)	8.4 ± 1.4; n=7	10.6 ± 1.2; n=8	0.2518	2.6 ± 0.6; n=9	2.2 ± 0.2; n=11	0.5281	5.4 ± 1.3; n=6	3.6 ± 0.6; n=6	0.2243
CD8/CD4 Ratio	0.3 ± 0.0; n=7	0.3 ± 0.0; n=7	0.8318	0.1 ± 0.0; n=9	0.1 ± 0.0; n=11	0.0823	0.2 ± 0.0; n=6	0.1 ± 0.0; n=6	0.1771
ST2+ CD4+ (% ATT)	2.3 ± 0.2; n=6	3.2 ± 0.8; n=8	0.3458	9.4 ± 1.7; n=8	18.0 ± 2.1; n=10	0.0078**	8.1 ± 3.0; n=6	6.7 ± 2.5; n=6	0.7271
FoxP3+ CD4+ (% ATT)	4.2 ± 0.8; n=7	4.4 ± 0.5; n=8	0.8325	5.4 ± 1.3; n=8	9.6 ± 2.6; n=10	0.1949	1.9 ± 0.2; n=6	2.4 ± 0.8; n=6	0.5152
ST2+ FoxP3+ (% CD4+)	3.3 ± 0.6; n=6	5.7 ± 1.8; n=8	0.4682	5.8 ± 1.7; n=8	12.9 ± 3.8; n=10	0.1303	0.8 ± 0.1; n=6	0.6 ± 0.2; n=5	0.5227
ST2+ FoxP3- (% CD4+)	3.7 ± 0.9; n=7	2.7 ± 0.9; n=8	0.4165	12.4 ± 3.0; n=8	21.0 ± 3.5; n=10	0.0906	11.1 ± 3.7; n=6	8.8 ± 3.3; n=6	0.655
ST2+ (% CD4+)	6.6 ± 1.0; n=6	8.4 ± 2.4; n=8	0.5494	18.2 ± 3.7; n=8	33.9 ± 3.4; n=10	0.0065**	11.8 ± 3.8; n=6	10.1 ± 3.6; n=6	0.7533
FoxP3+ (% CD4+)	9.1 ± 1.4; n=6	10.4 ± 1.7; n=8	0.5883	9.0 ± 2.2; n=8	16.5 ± 4.5; n=10	0.179	3.2 ± 0.2; n=6	3.5 ± 1.0; n=6	0.7785
Data are given as means ± SE. Significant different data appear in boldface and were considered as *p<0.05, **p<0.01 and ****p<0.0001.
