# Supplementary material for: IL-6 signaling drives self-renewal and alternative activation of adipose tissue macrophages
Source: Front Immunol. 2024 Feb 28;15:1201439. doi: 10.3389/fimmu.2024.1201439 (PMC10933059; doi:10.3389/fimmu.2024.1201439)
Supplement: Supplementary Table 2 — List of primers used for qRT-PCR. for (forward), rev (reverse). [file Table_2.xlsx]

## Sheet: Tabelle1
Supplementary Table 2
Primer	Sequenz 5' → 3'
Ipo8_for	ACAAGCTCTGCTGACTGTGC
Ipo8_rev	CAGTGTCCTTCGGTGCTCTG
Il4ra_for	GAGGGACCTGGCTTCTGATT
Il4ra_rev	CCTTGATGCTCCCAGATCCA
Il10ra_for	TTGCTCCCATTCCTCGTCAC
Il10ra_rev	CTTGGCAGTTCTGTCCCGTA
Il10rb_for	CTTCTGGTGCCAGCTCTAGG
Il10rb_rev	GGAAAGCAGGTACCTCCCAC
Il13ra1_for	GGTGGGCTCTCAGTGTAGTG
Il13ra1_rev	TCAGGATCACCTTCAGGGGG
Il13ra2_for	ACACAGGGCCAGACTCAAAG
Il13ra2_rev	TGGAGGCTCAATGTGGGTTC
Il1b_for	TGCCACCTTTTGACAGTGATG
Il1b_rev	TGATGTGCTGCTGCGAGATT
Il6_for	AGTTCCTCTCTGCAAGAGACTTC
Il6_rev	AAGTAGGGAAGGCCGTGGTT
Il10_for	GGCGCTGTCATCGATTTCTC
Il10_rev	ATGGCCTTGTAGACACCTTGG
Csf2_for	CATGCCTGTCACGTTGAATGA
Csf2_rev	TGAAATTGCCCCGTAGACCC
Ccl2_for	AAGCTGTAGTTTTTGTCACCAAGC
Ccl2_rev	ACCTTAGGGCAGATGCAGTT
Tgfb_for	CTGCTGACCCCCACTGATAC
Tgfb_for	AGCCCTGTATTCCGTCTCCT
Tnf_for	GTCCCCAAAGGGATGAGAAGT
Tnf_rev	GCTCCTCCACTTGGTGGTTT
Ifng_for	CGGCACAGTCATTGAAAGCC
Ifng_rev	TGTCACCATCCTTTTGCCAGT
Mrc1_for	GGCTGATTACGAGCAGTGGA
Mrc1_rev	CATCACTCCAGGTGAACCCC
Fizz1_for	AACTTCTTGCCAATCCAGCTAAC
Fizz1_rev	CAAGCACACCCAGTAGCAGT
Arg1_for	ACAAGACAGGGCTCCTTTCAG
Arg1_rev	GGCTTATGGTTACCCTCCCG
Itgam_for	CATCCCCCTGCAAGTACCTC
Itgam_rev	GGGGGACAGTAGAAACAGCC
Itgax_for	GCAGACACTGAGTGATGCCA
Itgax_rev	TCGGAGGTCACCTAGTTGGG
Ki67_for	CCTGGTCACCATCAAGCGG
Ki67_rev	ATTCAATACTCCTTCCAAACAGGCA
