# Supplementary material for: IL-6 signaling drives self-renewal and alternative activation of adipose tissue macrophages
Source: Front Immunol. 2024 Feb 28;15:1201439. doi: 10.3389/fimmu.2024.1201439 (PMC10933059; doi:10.3389/fimmu.2024.1201439)
Supplement: Supplementary Table 3 — Results of Gene Ontology (GO) term enrichment analysis. Significantly up- or down regulated GO terms for respective comparisons are given with GO class, term name, term ID, adjusted p-value and GO size. [file Table_3.xlsx]

## Sheet: WT_C_vs_WT_IL6_upregulated
Supplementary Table 3
source	term name	term id	adjusted p-value	negative log10 of adjusted p-value	intersection size
GO:MF	protein binding	GO:0005515	1.08683e-15	14.9638	168
GO:MF	signaling receptor binding	GO:0005102	5.15017e-12	11.2882	53
GO:MF	binding	GO:0005488	2.81422e-08	7.55064	202
GO:MF	chemokine activity	GO:0008009	2.63008e-07	6.58003	9
GO:MF	cytokine receptor binding	GO:0005126	9.89275e-07	6.00468	18
GO:MF	chemokine receptor binding	GO:0042379	1.87976e-06	5.7259	10
GO:MF	molecular function regulator activity	GO:0098772	4.93058e-05	4.3071	44
GO:MF	immune receptor activity	GO:0140375	0.000292798	3.53343	10
GO:MF	receptor ligand activity	GO:0048018	0.000601153	3.22102	19
GO:MF	signaling receptor regulator activity	GO:0030545	0.000608958	3.21541	20
GO:MF	signaling receptor activator activity	GO:0030546	0.000749021	3.12551	19
GO:MF	integrin binding	GO:0005178	0.000850757	3.07019	10
GO:MF	identical protein binding	GO:0042802	0.00174035	2.75936	45
GO:MF	cytokine activity	GO:0005125	0.00213499	2.6706	12
GO:MF	enzyme binding	GO:0019899	0.00277833	2.55622	44
GO:MF	cell adhesion molecule binding	GO:0050839	0.00278999	2.5544	13
GO:MF	Toll-like receptor binding	GO:0035325	0.00301057	2.52135	4
GO:MF	cargo receptor activity	GO:0038024	0.00466876	2.3308	7
GO:MF	NAD+ nucleosidase activity	GO:0003953	0.00589893	2.22923	5
GO:MF	mannose binding	GO:0005537	0.00589893	2.22923	5
GO:MF	enzyme regulator activity	GO:0030234	0.00831579	2.0801	28
GO:MF	CCR chemokine receptor binding	GO:0048020	0.00870238	2.06036	6
GO:MF	IgG binding	GO:0019864	0.00930382	2.03134	3
GO:MF	heparin binding	GO:0008201	0.0126096	1.8993	9
GO:MF	protein-containing complex binding	GO:0044877	0.0142659	1.8457	32
GO:MF	cytokine receptor activity	GO:0004896	0.0202208	1.6942	7
GO:MF	CCR2 chemokine receptor binding	GO:0031727	0.025682	1.59037	3
GO:MF	glycosaminoglycan binding	GO:0005539	0.0285572	1.54428	10
GO:MF	G protein-coupled receptor binding	GO:0001664	0.029873	1.52472	12
GO:MF	triacyl lipopeptide binding	GO:0042497	0.049902	1.30188	2
GO:MF	IgG receptor activity	GO:0019770	0.049902	1.30188	2
GO:BP	immune system process	GO:0002376	9.42748e-48	47.0256	118
GO:BP	response to external stimulus	GO:0009605	3.02846e-41	40.5188	115
GO:BP	defense response	GO:0006952	5.79148e-41	40.2372	90
GO:BP	immune response	GO:0006955	5.6409e-37	36.2487	87
GO:BP	response to stress	GO:0006950	1.33014e-35	34.8761	121
GO:BP	response to stimulus	GO:0050896	1.70548e-33	32.7682	190
GO:BP	biological process involved in interspecies interaction between organisms	GO:0044419	2.15842e-33	32.6659	84
GO:BP	response to other organism	GO:0051707	1.1171e-31	30.9519	79
GO:BP	response to external biotic stimulus	GO:0043207	1.31181e-31	30.8821	79
GO:BP	response to biotic stimulus	GO:0009607	6.90471e-31	30.1609	79
GO:BP	regulation of response to stimulus	GO:0048583	1.63419e-30	29.7867	114
GO:BP	cellular response to chemical stimulus	GO:0070887	6.00713e-29	28.2213	105
GO:BP	positive regulation of biological process	GO:0048518	2.43115e-28	27.6142	145
GO:BP	inflammatory response	GO:0006954	6.3454e-28	27.1975	52
GO:BP	regulation of multicellular organismal process	GO:0051239	1.02564e-27	26.989	94
GO:BP	response to cytokine	GO:0034097	1.28339e-27	26.8916	62
GO:BP	defense response to other organism	GO:0098542	3.14884e-27	26.5018	63
GO:BP	cellular response to cytokine stimulus	GO:0071345	2.61955e-26	25.5818	58
GO:BP	cellular response to organic substance	GO:0071310	3.25717e-26	25.4872	91
GO:BP	biological regulation	GO:0065007	4.68068e-26	25.3297	209
GO:BP	cell surface receptor signaling pathway	GO:0007166	2.79061e-25	24.5543	90
GO:BP	regulation of immune system process	GO:0002682	1.49409e-24	23.8256	66
GO:BP	cellular response to stimulus	GO:0051716	4.65328e-24	23.3322	161
GO:BP	response to organic substance	GO:0010033	6.73194e-24	23.1719	102
GO:BP	cell activation	GO:0001775	7.33301e-24	23.1347	58
GO:BP	regulation of biological process	GO:0050789	8.17243e-23	22.0876	199
GO:BP	innate immune response	GO:0045087	1.00594e-22	21.9974	51
GO:BP	positive regulation of cellular process	GO:0048522	1.12344e-21	20.9494	128
GO:BP	positive regulation of response to stimulus	GO:0048584	1.19277e-21	20.9234	76
GO:BP	leukocyte activation	GO:0045321	5.8e-21	20.2366	52
GO:BP	regulation of cellular process	GO:0050794	9.5604e-21	20.0195	189
GO:BP	cell communication	GO:0007154	2.59043e-20	19.5866	142
GO:BP	response to chemical	GO:0042221	4.60149e-20	19.3371	123
GO:BP	signaling	GO:0023052	1.26316e-19	18.8985	140
GO:BP	localization	GO:0051179	4.90565e-19	18.3093	126
GO:BP	signal transduction	GO:0007165	1.1877e-18	17.9253	132
GO:BP	locomotion	GO:0040011	2.43679e-18	17.6132	65
GO:BP	negative regulation of multicellular organismal process	GO:0051241	6.83762e-18	17.1651	49
GO:BP	positive regulation of multicellular organismal process	GO:0051240	8.09043e-18	17.092	59
GO:BP	cell migration	GO:0016477	1.44209e-17	16.841	57
GO:BP	cytokine-mediated signaling pathway	GO:0019221	3.03333e-17	16.5181	33
GO:BP	regulation of response to external stimulus	GO:0032101	6.1433e-17	16.2116	45
GO:BP	positive regulation of immune system process	GO:0002684	6.59171e-17	16.181	46
GO:BP	leukocyte migration	GO:0050900	8.29108e-17	16.0814	30
GO:BP	regulation of localization	GO:0032879	1.39776e-16	15.8546	78
GO:BP	system development	GO:0048731	2.41554e-16	15.617	100
GO:BP	developmental process	GO:0032502	4.31106e-16	15.3654	126
GO:BP	regulation of cell communication	GO:0010646	6.60135e-16	15.1804	85
GO:BP	regulation of signaling	GO:0023051	7.92672e-16	15.1009	85
GO:BP	localization of cell	GO:0051674	8.03075e-16	15.0952	58
GO:BP	cell motility	GO:0048870	8.03075e-16	15.0952	58
GO:BP	lymphocyte activation	GO:0046649	8.31981e-16	15.0799	42
GO:BP	chemotaxis	GO:0006935	8.35535e-16	15.078	36
GO:BP	taxis	GO:0042330	9.27821e-16	15.0325	36
GO:BP	regulation of cytokine production	GO:0001817	1.30674e-15	14.8838	39
GO:BP	cytokine production	GO:0001816	1.71816e-15	14.7649	39
GO:BP	regulation of signal transduction	GO:0009966	3.16305e-15	14.4999	76
GO:BP	movement of cell or subcellular component	GO:0006928	4.75952e-15	14.3224	64
GO:BP	regulation of cell population proliferation	GO:0042127	4.88268e-15	14.3113	58
GO:BP	regulation of developmental process	GO:0050793	5.39959e-15	14.2676	72
GO:BP	regulation of biological quality	GO:0065008	5.97682e-15	14.2235	91
GO:BP	regulation of cell migration	GO:0030334	9.28363e-15	14.0323	42
GO:BP	multicellular organism development	GO:0007275	1.42811e-14	13.8452	103
GO:BP	cell differentiation	GO:0030154	1.65413e-14	13.7814	98
GO:BP	anatomical structure development	GO:0048856	2.02227e-14	13.6942	116
GO:BP	cellular developmental process	GO:0048869	2.66162e-14	13.5749	98
GO:BP	T cell activation	GO:0042110	2.89855e-14	13.5378	32
GO:BP	immune effector process	GO:0002252	3.26382e-14	13.4863	37
GO:BP	cell population proliferation	GO:0008283	5.74226e-14	13.2409	62
GO:BP	regulation of cell motility	GO:2000145	8.32106e-14	13.0798	42
GO:BP	cell chemotaxis	GO:0060326	1.63778e-13	12.7857	25
GO:BP	response to virus	GO:0009615	2.08345e-13	12.6812	27
GO:BP	response to interferon-gamma	GO:0034341	2.0882e-13	12.6802	19
GO:BP	response to bacterium	GO:0009617	3.36354e-13	12.4732	42
GO:BP	cellular response to oxygen-containing compound	GO:1901701	3.98812e-13	12.3992	50
GO:BP	regulation of locomotion	GO:0040012	4.41159e-13	12.3554	42
GO:BP	positive regulation of cell communication	GO:0010647	5.56382e-13	12.2546	57
GO:BP	positive regulation of signaling	GO:0023056	6.39722e-13	12.194	57
GO:BP	transport	GO:0006810	1.04258e-12	11.9819	94
GO:BP	negative regulation of biological process	GO:0048519	1.50054e-12	11.8238	110
GO:BP	regulation of cellular component movement	GO:0051270	1.54515e-12	11.811	42
GO:BP	animal organ development	GO:0048513	1.98887e-12	11.7014	84
GO:BP	response to oxygen-containing compound	GO:1901700	1.98959e-12	11.7012	58
GO:BP	myeloid leukocyte migration	GO:0097529	2.11901e-12	11.6739	21
GO:BP	positive regulation of signal transduction	GO:0009967	2.61835e-12	11.582	50
GO:BP	multicellular organismal process	GO:0032501	5.7992e-12	11.2366	138
GO:BP	defense response to virus	GO:0051607	7.65635e-12	11.116	23
GO:BP	defense response to symbiont	GO:0140546	8.23191e-12	11.0845	23
GO:BP	establishment of localization	GO:0051234	8.74421e-12	11.0583	94
GO:BP	immune system development	GO:0002520	8.87186e-12	11.052	41
GO:BP	positive regulation of cell migration	GO:0030335	9.19087e-12	11.0366	30
GO:BP	regulation of immune response	GO:0050776	9.39653e-12	11.027	38
GO:BP	intracellular signal transduction	GO:0035556	1.63802e-11	10.7857	64
GO:BP	cellular response to molecule of bacterial origin	GO:0071219	3.10053e-11	10.5086	23
GO:BP	hematopoietic or lymphoid organ development	GO:0048534	3.16634e-11	10.4994	39
GO:BP	positive regulation of cell motility	GO:2000147	3.32355e-11	10.4784	30
GO:BP	leukocyte chemotaxis	GO:0030595	3.45269e-11	10.4618	20
GO:BP	hemopoiesis	GO:0030097	3.79735e-11	10.4205	38
GO:BP	cellular process	GO:0009987	3.9952e-11	10.3985	233
GO:BP	anatomical structure morphogenesis	GO:0009653	4.36378e-11	10.3601	67
GO:BP	cellular response to interleukin-1	GO:0071347	5.86738e-11	10.2316	15
GO:BP	positive regulation of locomotion	GO:0040017	7.30841e-11	10.1362	30
GO:BP	positive regulation of cellular component movement	GO:0051272	7.30841e-11	10.1362	30
GO:BP	positive regulation of response to external stimulus	GO:0032103	1.03165e-10	9.98647	26
GO:BP	response to interleukin-1	GO:0070555	1.31352e-10	9.88156	16
GO:BP	negative regulation of cellular process	GO:0048523	1.53538e-10	9.81379	96
GO:BP	response to molecule of bacterial origin	GO:0002237	1.72442e-10	9.76336	26
GO:BP	cellular response to biotic stimulus	GO:0071216	1.9837e-10	9.70252	23
GO:BP	cell adhesion	GO:0007155	2.35222e-10	9.62852	45
GO:BP	adaptive immune response	GO:0002250	2.67723e-10	9.57231	28
GO:BP	regulation of multicellular organismal development	GO:2000026	3.17925e-10	9.49768	46
GO:BP	positive regulation of metabolic process	GO:0009893	4.04822e-10	9.39274	80
GO:BP	positive regulation of cell population proliferation	GO:0008284	4.18815e-10	9.37798	38
GO:BP	leukocyte differentiation	GO:0002521	4.5212e-10	9.34475	29
GO:BP	response to lipopolysaccharide	GO:0032496	5.76197e-10	9.23943	25
GO:BP	positive regulation of cytokine production	GO:0001819	7.45733e-10	9.12742	26
GO:BP	regulation of defense response	GO:0031347	7.68231e-10	9.11451	29
GO:BP	regulation of cell death	GO:0010941	1.04353e-09	8.9815	50
GO:BP	positive regulation of developmental process	GO:0051094	1.11968e-09	8.95091	44
GO:BP	response to interferon-beta	GO:0035456	1.31849e-09	8.87992	12
GO:BP	cell death	GO:0008219	1.39424e-09	8.85566	56
GO:BP	cellular response to lipopolysaccharide	GO:0071222	1.71229e-09	8.76642	21
GO:BP	tissue development	GO:0009888	2.98662e-09	8.52482	53
GO:BP	regulation of leukocyte migration	GO:0002685	3.28099e-09	8.48399	18
GO:BP	circulatory system development	GO:0072359	3.45633e-09	8.46138	39
GO:BP	regulation of cell adhesion	GO:0030155	3.93074e-09	8.40553	31
GO:BP	homeostatic process	GO:0042592	3.94331e-09	8.40414	48
GO:BP	adaptive immune response based on somatic recombination of immune receptors built from immunoglobulin superfamily domains	GO:0002460	5.76804e-09	8.23897	23
GO:BP	regulation of response to stress	GO:0080134	5.78693e-09	8.23755	41
GO:BP	negative regulation of developmental process	GO:0051093	6.09825e-09	8.21479	36
GO:BP	response to lipid	GO:0033993	8.74694e-09	8.05814	37
GO:BP	positive regulation of cell adhesion	GO:0045785	1.07377e-08	7.96909	24
GO:BP	vesicle-mediated transport	GO:0016192	1.08195e-08	7.96579	46
GO:BP	positive regulation of molecular function	GO:0044093	1.23425e-08	7.9086	44
GO:BP	regulation of apoptotic process	GO:0042981	1.26508e-08	7.89788	45
GO:BP	mononuclear cell differentiation	GO:1903131	1.47288e-08	7.83183	24
GO:BP	regulation of tumor necrosis factor production	GO:0032680	1.66704e-08	7.77805	16
GO:BP	tumor necrosis factor production	GO:0032640	1.66704e-08	7.77805	16
GO:BP	mononuclear cell migration	GO:0071674	1.8143e-08	7.74129	16
GO:BP	neutrophil migration	GO:1990266	1.8706e-08	7.72802	14
GO:BP	leukocyte activation involved in immune response	GO:0002366	1.88332e-08	7.72508	20
GO:BP	chemokine-mediated signaling pathway	GO:0070098	1.95641e-08	7.70854	12
GO:BP	regulation of tumor necrosis factor superfamily cytokine production	GO:1903555	2.14558e-08	7.66846	16
GO:BP	tumor necrosis factor superfamily cytokine production	GO:0071706	2.14558e-08	7.66846	16
GO:BP	cell activation involved in immune response	GO:0002263	2.23788e-08	7.65016	20
GO:BP	regulation of programmed cell death	GO:0043067	2.45707e-08	7.60958	45
GO:BP	positive regulation of cell-cell adhesion	GO:0022409	2.71005e-08	7.56702	19
GO:BP	programmed cell death	GO:0012501	2.73057e-08	7.56375	51
GO:BP	positive regulation of macromolecule metabolic process	GO:0010604	2.9814e-08	7.52558	72
GO:BP	apoptotic process	GO:0006915	3.26537e-08	7.48607	50
GO:BP	vasculature development	GO:0001944	3.26659e-08	7.48591	30
GO:BP	regulation of cell activation	GO:0050865	3.91628e-08	7.40713	29
GO:BP	regulation of molecular function	GO:0065009	4.65986e-08	7.33163	64
GO:BP	lymphocyte migration	GO:0072676	4.82861e-08	7.31618	13
GO:BP	regulation of inflammatory response	GO:0050727	5.44215e-08	7.26423	20
GO:BP	blood vessel development	GO:0001568	5.79176e-08	7.23719	29
GO:BP	regulation of transport	GO:0051049	6.05565e-08	7.21784	48
GO:BP	lymphocyte differentiation	GO:0030098	6.98642e-08	7.15575	22
GO:BP	cellular response to chemokine	GO:1990869	9.02169e-08	7.04471	12
GO:BP	response to chemokine	GO:1990868	9.02169e-08	7.04471	12
GO:BP	antigen processing and presentation	GO:0019882	9.49286e-08	7.0226	13
GO:BP	positive regulation of cellular metabolic process	GO:0031325	1.26787e-07	6.89692	68
GO:BP	cellular response to interferon-gamma	GO:0071346	1.45813e-07	6.8362	13
GO:BP	chemical homeostasis	GO:0048878	1.50604e-07	6.82216	35
GO:BP	positive regulation of gene expression	GO:0010628	1.51011e-07	6.82099	37
GO:BP	regulation of phosphorylation	GO:0042325	1.75693e-07	6.75525	38
GO:BP	phosphorylation	GO:0016310	1.91772e-07	6.71721	48
GO:BP	positive regulation of cell activation	GO:0050867	2.03595e-07	6.69123	23
GO:BP	cell-cell adhesion	GO:0098609	2.13886e-07	6.66982	31
GO:BP	regulation of leukocyte activation	GO:0002694	2.18349e-07	6.66085	27
GO:BP	regulation of intracellular signal transduction	GO:1902531	2.52863e-07	6.59711	43
GO:BP	granulocyte migration	GO:0097530	2.56939e-07	6.59017	14
GO:BP	lymphocyte activation involved in immune response	GO:0002285	2.60776e-07	6.58373	16
GO:BP	anatomical structure formation involved in morphogenesis	GO:0048646	2.68159e-07	6.57161	36
GO:BP	myeloid leukocyte activation	GO:0002274	2.76239e-07	6.55871	17
GO:BP	positive regulation of catalytic activity	GO:0043085	2.89759e-07	6.53796	35
GO:BP	regulation of phosphate metabolic process	GO:0019220	2.94119e-07	6.53148	40
GO:BP	regulation of phosphorus metabolic process	GO:0051174	3.0026e-07	6.5225	40
GO:BP	blood vessel morphogenesis	GO:0048514	3.57145e-07	6.44716	26
GO:BP	cellular response to lipid	GO:0071396	3.8364e-07	6.41608	28
GO:BP	positive regulation of transport	GO:0051050	4.11758e-07	6.38536	33
GO:BP	regulation of cell differentiation	GO:0045595	4.89025e-07	6.31067	44
GO:BP	regulation of catalytic activity	GO:0050790	5.287e-07	6.27679	52
GO:BP	regulation of chemotaxis	GO:0050920	6.1963e-07	6.20787	16
GO:BP	positive regulation of leukocyte activation	GO:0002696	6.51861e-07	6.18585	22
GO:BP	positive regulation of inflammatory response	GO:0050729	7.00119e-07	6.15483	13
GO:BP	negative regulation of response to stimulus	GO:0048585	7.43485e-07	6.12873	42
GO:BP	metal ion homeostasis	GO:0055065	9.20151e-07	6.03614	23
GO:BP	alpha-beta T cell activation	GO:0046631	9.58463e-07	6.01842	14
GO:BP	regulation of lymphocyte activation	GO:0051249	9.96589e-07	6.00148	24
GO:BP	defense response to protozoan	GO:0042832	1.11855e-06	5.95134	8
GO:BP	regulation of anatomical structure morphogenesis	GO:0022603	1.50294e-06	5.82306	31
GO:BP	regulation of cell-cell adhesion	GO:0022407	1.84379e-06	5.73429	21
GO:BP	angiogenesis	GO:0001525	1.8917e-06	5.72315	23
GO:BP	negative regulation of apoptotic process	GO:0043066	1.96425e-06	5.7068	32
GO:BP	ossification	GO:0001503	2.0355e-06	5.69133	20
GO:BP	T cell activation involved in immune response	GO:0002286	2.23781e-06	5.65018	12
GO:BP	response to protozoan	GO:0001562	2.32422e-06	5.63372	8
GO:BP	leukocyte cell-cell adhesion	GO:0007159	2.42155e-06	5.61591	19
GO:BP	cation homeostasis	GO:0055080	2.47866e-06	5.60578	24
GO:BP	positive regulation of leukocyte migration	GO:0002687	2.76369e-06	5.55851	13
GO:BP	positive regulation of defense response	GO:0031349	2.83195e-06	5.54791	17
GO:BP	biological process involved in symbiotic interaction	GO:0044403	2.83195e-06	5.54791	17
GO:BP	T cell differentiation involved in immune response	GO:0002292	3.19174e-06	5.49597	10
GO:BP	negative regulation of programmed cell death	GO:0043069	3.36589e-06	5.4729	32
GO:BP	inorganic ion homeostasis	GO:0098771	3.65551e-06	5.43705	24
GO:BP	negative regulation of cell death	GO:0060548	3.84308e-06	5.41532	34
GO:BP	cellular response to interferon-beta	GO:0035458	4.03158e-06	5.39452	9
GO:BP	positive regulation of cell differentiation	GO:0045597	4.51676e-06	5.34517	30
GO:BP	regulation of protein modification process	GO:0031399	4.572e-06	5.33989	40
GO:BP	neutrophil chemotaxis	GO:0030593	4.6517e-06	5.33239	11
GO:BP	viral genome replication	GO:0019079	5.09593e-06	5.29278	12
GO:BP	ion homeostasis	GO:0050801	5.33991e-06	5.27247	24
GO:BP	biomineral tissue development	GO:0031214	6.0127e-06	5.22093	13
GO:BP	regulation of protein phosphorylation	GO:0001932	6.0942e-06	5.21508	33
GO:BP	regulation of cellular protein metabolic process	GO:0032268	7.26091e-06	5.13901	52
GO:BP	monocyte chemotaxis	GO:0002548	7.53389e-06	5.12298	9
GO:BP	positive regulation of immune response	GO:0050778	7.9679e-06	5.09866	24
GO:BP	phosphate-containing compound metabolic process	GO:0006796	9.0088e-06	5.04533	56
GO:BP	endocytosis	GO:0006897	9.07743e-06	5.04204	25
GO:BP	positive regulation of leukocyte cell-cell adhesion	GO:1903039	9.26218e-06	5.03329	15
GO:BP	positive regulation of nitrogen compound metabolic process	GO:0051173	9.76747e-06	5.01022	61
GO:BP	positive regulation of intracellular signal transduction	GO:1902533	1.06122e-05	4.97419	30
GO:BP	biomineralization	GO:0110148	1.15653e-05	4.93684	13
GO:BP	phosphorus metabolic process	GO:0006793	1.16419e-05	4.93398	56
GO:BP	T cell differentiation	GO:0030217	1.26322e-05	4.89852	16
GO:BP	response to wounding	GO:0009611	1.30865e-05	4.88318	22
GO:BP	I-kappaB kinase/NF-kappaB signaling	GO:0007249	1.44924e-05	4.83886	15
GO:BP	positive regulation of phosphorus metabolic process	GO:0010562	1.47009e-05	4.83266	29
GO:BP	positive regulation of phosphate metabolic process	GO:0045937	1.47009e-05	4.83266	29
GO:BP	protein phosphorylation	GO:0006468	1.47759e-05	4.83045	40
GO:BP	positive regulation of lymphocyte activation	GO:0051251	1.52174e-05	4.81766	19
GO:BP	dendritic cell antigen processing and presentation	GO:0002468	1.68841e-05	4.77252	6
GO:BP	regulation of immune effector process	GO:0002697	1.84337e-05	4.73439	18
GO:BP	regulation of leukocyte cell-cell adhesion	GO:1903037	1.85569e-05	4.7315	17
GO:BP	viral life cycle	GO:0019058	1.97163e-05	4.70517	16
GO:BP	acute inflammatory response	GO:0002526	1.98409e-05	4.70244	11
GO:BP	receptor-mediated endocytosis	GO:0006898	2.0051e-05	4.69786	15
GO:BP	regulation of T cell activation	GO:0050863	2.02873e-05	4.69278	17
GO:BP	positive regulation of T cell activation	GO:0050870	2.14785e-05	4.668	14
GO:BP	regulation of mononuclear cell migration	GO:0071675	2.16912e-05	4.66372	11
GO:BP	organic substance transport	GO:0071702	2.32133e-05	4.63426	51
GO:BP	regulation of protein metabolic process	GO:0051246	2.71485e-05	4.56625	53
GO:BP	MAPK cascade	GO:0000165	2.75919e-05	4.55922	26
GO:BP	negative regulation of immune system process	GO:0002683	2.80031e-05	4.55279	19
GO:BP	bone mineralization	GO:0030282	2.82008e-05	4.54974	11
GO:BP	regulation of metabolic process	GO:0019222	3.00795e-05	4.52173	106
GO:BP	granulocyte chemotaxis	GO:0071621	3.95697e-05	4.40264	11
GO:BP	calcium ion transport	GO:0006816	4.19103e-05	4.37768	19
GO:BP	leukocyte proliferation	GO:0070661	4.22065e-05	4.37462	17
GO:BP	regulation of leukocyte chemotaxis	GO:0002688	4.29841e-05	4.36669	11
GO:BP	regulation of vasculature development	GO:1901342	4.5805e-05	4.33909	16
GO:BP	positive regulation of cellular protein metabolic process	GO:0032270	4.65998e-05	4.33162	36
GO:BP	cellular chemical homeostasis	GO:0055082	5.08813e-05	4.29344	24
GO:BP	regulation of anatomical structure size	GO:0090066	5.24387e-05	4.28035	21
GO:BP	positive regulation of protein metabolic process	GO:0051247	5.98418e-05	4.223	37
GO:BP	lymphocyte mediated immunity	GO:0002449	6.01744e-05	4.22059	18
GO:BP	lymphocyte proliferation	GO:0046651	6.53846e-05	4.18452	16
GO:BP	secretion by cell	GO:0032940	6.64784e-05	4.17732	27
GO:BP	positive regulation of cell death	GO:0010942	7.57663e-05	4.12052	23
GO:BP	negative regulation of cytokine production	GO:0001818	7.77644e-05	4.10922	15
GO:BP	mononuclear cell proliferation	GO:0032943	7.78036e-05	4.109	16
GO:BP	positive regulation of interleukin-6 production	GO:0032755	8.42883e-05	4.07423	10
GO:BP	negative regulation of chemotaxis	GO:0050922	8.52899e-05	4.0691	8
GO:BP	viral process	GO:0016032	8.75718e-05	4.05764	17
GO:BP	negative regulation of locomotion	GO:0040013	9.23405e-05	4.03461	16
GO:BP	leukocyte mediated immunity	GO:0002443	9.45727e-05	4.02423	20
GO:BP	interleukin-8 production	GO:0032637	9.70588e-05	4.01297	9
GO:BP	regulation of interleukin-8 production	GO:0032677	9.70588e-05	4.01297	9
GO:BP	cell killing	GO:0001906	0.000111858	3.95133	13
GO:BP	tube morphogenesis	GO:0035239	0.000111989	3.95083	27
GO:BP	response to tumor necrosis factor	GO:0034612	0.000116178	3.93488	14
GO:BP	negative regulation of cell population proliferation	GO:0008285	0.000116938	3.93204	24
GO:BP	cellular homeostasis	GO:0019725	0.00011941	3.92296	25
GO:BP	regulation of phagocytosis	GO:0050764	0.000120287	3.91978	10
GO:BP	positive regulation of phosphorylation	GO:0042327	0.000121158	3.91665	26
GO:BP	regulation of macromolecule metabolic process	GO:0060255	0.000124701	3.90413	99
GO:BP	cellular metal ion homeostasis	GO:0006875	0.00012487	3.90354	18
GO:BP	lymphocyte chemotaxis	GO:0048247	0.000129054	3.88923	8
GO:BP	negative regulation of response to external stimulus	GO:0032102	0.000167776	3.77527	17
GO:BP	CD4-positive, alpha-beta T cell differentiation	GO:0043367	0.000182154	3.73956	9
GO:BP	T cell migration	GO:0072678	0.000190892	3.71921	8
GO:BP	positive regulation of interleukin-8 production	GO:0032757	0.000190892	3.71921	8
GO:BP	regulation of vesicle-mediated transport	GO:0060627	0.000194246	3.71165	21
GO:BP	regulation of growth	GO:0040008	0.000201055	3.69669	23
GO:BP	nitrogen compound transport	GO:0071705	0.000201875	3.69492	43
GO:BP	wound healing	GO:0042060	0.00020928	3.67927	17
GO:BP	organonitrogen compound metabolic process	GO:1901564	0.000215181	3.6672	95
GO:BP	regulation of lymphocyte migration	GO:2000401	0.000216492	3.66456	8
GO:BP	export from cell	GO:0140352	0.000244482	3.61175	27
GO:BP	ERK1 and ERK2 cascade	GO:0070371	0.000245184	3.61051	16
GO:BP	cellular cation homeostasis	GO:0030003	0.00024856	3.60457	19
GO:BP	regulation of angiogenesis	GO:0045765	0.000249162	3.60352	15
GO:BP	positive regulation of hydrolase activity	GO:0051345	0.000258778	3.58707	20
GO:BP	regulation of gene expression	GO:0010468	0.000271498	3.56623	83
GO:BP	positive regulation of secretion	GO:0051047	0.000279201	3.55408	17
GO:BP	cellular response to tumor necrosis factor	GO:0071356	0.000279834	3.5531	13
GO:BP	regulation of hemopoiesis	GO:1903706	0.000289298	3.53865	17
GO:BP	enzyme-linked receptor protein signaling pathway	GO:0007167	0.00030781	3.51172	27
GO:BP	T-helper cell differentiation	GO:0042093	0.000311752	3.50619	8
GO:BP	T-helper 1 type immune response	GO:0042088	0.00034499	3.46219	7
GO:BP	response to carbohydrate	GO:0009743	0.000348195	3.45818	14
GO:BP	negative regulation of tumor necrosis factor production	GO:0032720	0.000350616	3.45517	8
GO:BP	CD4-positive, alpha-beta T cell differentiation involved in immune response	GO:0002294	0.000350616	3.45517	8
GO:BP	regulation of adaptive immune response	GO:0002819	0.000388217	3.41093	12
GO:BP	alpha-beta T cell differentiation involved in immune response	GO:0002293	0.000393563	3.40499	8
GO:BP	cellular ion homeostasis	GO:0006873	0.000393823	3.4047	19
GO:BP	acute-phase response	GO:0006953	0.000402296	3.39545	7
GO:BP	interleukin-6 production	GO:0032635	0.000434398	3.36211	11
GO:BP	regulation of interleukin-6 production	GO:0032675	0.000434398	3.36211	11
GO:BP	alpha-beta T cell activation involved in immune response	GO:0002287	0.000440946	3.35561	8
GO:BP	negative regulation of tumor necrosis factor superfamily cytokine production	GO:1903556	0.000440946	3.35561	8
GO:BP	response to fungus	GO:0009620	0.000440946	3.35561	8
GO:BP	regulation of DNA-binding transcription factor activity	GO:0051090	0.000470334	3.32759	17
GO:BP	negative regulation of cell migration	GO:0030336	0.000496962	3.30368	14
GO:BP	cellular divalent inorganic cation homeostasis	GO:0072503	0.000542091	3.26593	15
GO:BP	antigen processing and presentation of peptide antigen	GO:0048002	0.000550535	3.25921	8
GO:BP	secretion	GO:0046903	0.000606332	3.21729	28
GO:BP	positive regulation of mononuclear cell migration	GO:0071677	0.000613564	3.21214	8
GO:BP	adhesion of symbiont to host	GO:0044406	0.000644487	3.19079	5
GO:BP	positive regulation of apoptotic process	GO:0043065	0.000712048	3.14749	20
GO:BP	growth	GO:0040007	0.000732829	3.135	28
GO:BP	regulation of cellular metabolic process	GO:0031323	0.000739929	3.13081	89
GO:BP	activation of immune response	GO:0002253	0.000749342	3.12532	17
GO:BP	cell-cell signaling	GO:0007267	0.000859439	3.06579	37
GO:BP	negative regulation of cell motility	GO:2000146	0.000899849	3.04583	14
GO:BP	CD8-positive, alpha-beta T cell activation	GO:0036037	0.000900423	3.04555	6
GO:BP	positive regulation of GTPase activity	GO:0043547	0.000937393	3.02808	13
GO:BP	positive regulation of programmed cell death	GO:0043068	0.000954513	3.02022	20
GO:BP	humoral immune response	GO:0006959	0.000982601	3.00762	16
GO:BP	CD4-positive, alpha-beta T cell activation	GO:0035710	0.00100667	2.99711	9
GO:BP	positive regulation of lymphocyte proliferation	GO:0050671	0.0010195	2.99161	10
GO:BP	response to endogenous stimulus	GO:0009719	0.00102085	2.99104	38
GO:BP	regulation of leukocyte proliferation	GO:0070663	0.0010261	2.98881	13
GO:BP	positive regulation of phagocytosis	GO:0050766	0.00102993	2.98719	8
GO:BP	regulation of MAPK cascade	GO:0043408	0.0010662	2.97216	22
GO:BP	positive regulation of mononuclear cell proliferation	GO:0032946	0.00116476	2.93377	10
GO:BP	T cell proliferation	GO:0042098	0.0011774	2.92908	12
GO:BP	regulation of viral process	GO:0050792	0.00120382	2.91944	11
GO:BP	muscle cell proliferation	GO:0033002	0.00122633	2.91139	13
GO:BP	regulation of hydrolase activity	GO:0051336	0.00122684	2.91121	27
GO:BP	tube development	GO:0035295	0.00123144	2.90959	29
GO:BP	regulation of cellular component organization	GO:0051128	0.00123472	2.90843	46
GO:BP	positive regulation of secretion by cell	GO:1903532	0.00124695	2.90415	15
GO:BP	positive regulation of protein phosphorylation	GO:0001934	0.00127587	2.89419	23
GO:BP	regulation of hormone secretion	GO:0046883	0.00129452	2.88789	14
GO:BP	response to interferon-alpha	GO:0035455	0.00130001	2.88605	6
GO:BP	negative regulation of cellular component movement	GO:0051271	0.0013468	2.8707	14
GO:BP	regulation of adaptive immune response based on somatic recombination of immune receptors built from immunoglobulin superfamily domains	GO:0002822	0.00134691	2.87066	11
GO:BP	metal ion transport	GO:0030001	0.0013479	2.87034	25
GO:BP	temperature homeostasis	GO:0001659	0.00150479	2.82252	11
GO:BP	negative regulation of cell differentiation	GO:0045596	0.00155354	2.80868	23
GO:BP	antifungal innate immune response	GO:0061760	0.00157977	2.80141	5
GO:BP	positive regulation of protein modification process	GO:0031401	0.00168197	2.77418	27
GO:BP	divalent inorganic cation homeostasis	GO:0072507	0.00197915	2.70352	15
GO:BP	positive regulation of MAPK cascade	GO:0043410	0.00203375	2.6917	18
GO:BP	phagocytosis	GO:0006909	0.002121	2.67346	15
GO:BP	regulation of viral life cycle	GO:1903900	0.00219685	2.6582	10
GO:BP	regulation of system process	GO:0044057	0.00220578	2.65644	20
GO:BP	response to peptide	GO:1901652	0.00220978	2.65565	18
GO:BP	type I interferon signaling pathway	GO:0060337	0.0022383	2.65008	7
GO:BP	regulation of lymphocyte proliferation	GO:0050670	0.00230145	2.638	12
GO:BP	regulation of kinase activity	GO:0043549	0.00241265	2.61751	22
GO:BP	positive regulation of NF-kappaB transcription factor activity	GO:0051092	0.00247946	2.60564	10
GO:BP	regulation of reactive oxygen species metabolic process	GO:2000377	0.00263228	2.57967	10
GO:BP	positive regulation of chemotaxis	GO:0050921	0.00263228	2.57967	10
GO:BP	mesenchymal cell differentiation	GO:0048762	0.00263996	2.5784	12
GO:BP	positive regulation of monocyte chemotaxis	GO:0090026	0.0026444	2.57767	5
GO:BP	regulation of mononuclear cell proliferation	GO:0032944	0.00276221	2.55874	12
GO:BP	cellular response to type I interferon	GO:0071357	0.00280734	2.55171	7
GO:BP	regulation of hormone levels	GO:0010817	0.00294614	2.53075	19
GO:BP	negative regulation of metabolic process	GO:0009892	0.00306511	2.51355	59
GO:BP	regulation of developmental growth	GO:0048638	0.00307766	2.51178	15
GO:BP	alpha-beta T cell differentiation	GO:0046632	0.00308369	2.51093	9
GO:BP	regulation of calcium ion transport	GO:0051924	0.00308846	2.51026	13
GO:BP	positive regulation of leukocyte proliferation	GO:0070665	0.00314117	2.50291	10
GO:BP	regulation of protein kinase activity	GO:0045859	0.0031662	2.49946	20
GO:BP	response to hormone	GO:0009725	0.00335882	2.47381	25
GO:BP	regulation of epithelial cell apoptotic process	GO:1904035	0.00337877	2.47124	8
GO:BP	regulation of ERK1 and ERK2 cascade	GO:0070372	0.00344848	2.46237	14
GO:BP	multicellular organismal homeostasis	GO:0048871	0.003496	2.45643	18
GO:BP	negative regulation of receptor signaling pathway via JAK-STAT	GO:0046426	0.00420632	2.3761	5
GO:BP	mesenchyme development	GO:0060485	0.00422781	2.37388	13
GO:BP	aging	GO:0007568	0.00423353	2.3733	11
GO:BP	negative regulation of cell communication	GO:0010648	0.00428839	2.36771	31
GO:BP	regulation of primary metabolic process	GO:0080090	0.00453241	2.34367	85
GO:BP	biosynthetic process	GO:0009058	0.00453855	2.34308	84
GO:BP	negative regulation of signaling	GO:0023057	0.00455313	2.34169	31
GO:BP	macrophage activation	GO:0042116	0.00468647	2.32915	8
GO:BP	positive regulation of hormone secretion	GO:0046887	0.00493885	2.30637	10
GO:BP	regulation of viral genome replication	GO:0045069	0.00507347	2.2947	8
GO:BP	response to monosaccharide	GO:0034284	0.00508409	2.29379	12
GO:BP	neurogenesis	GO:0022008	0.00511193	2.29142	37
GO:BP	regulation of ossification	GO:0030278	0.00560597	2.25135	9
GO:BP	response to type I interferon	GO:0034340	0.00584038	2.23356	7
GO:BP	antigen processing and presentation of exogenous peptide antigen via MHC class I	GO:0042590	0.00605373	2.21798	4
GO:BP	cellular calcium ion homeostasis	GO:0006874	0.00639965	2.19384	13
GO:BP	negative regulation of receptor signaling pathway via STAT	GO:1904893	0.00641551	2.19277	5
GO:BP	response to mechanical stimulus	GO:0009612	0.00651982	2.18576	12
GO:BP	regulation of GTPase activity	GO:0043087	0.00665043	2.17715	14
GO:BP	response to organic cyclic compound	GO:0014070	0.0067486	2.17079	27
GO:BP	regulation of secretion	GO:0051046	0.00698497	2.15584	21
GO:BP	immune response-regulating signaling pathway	GO:0002764	0.00732425	2.13524	17
GO:BP	positive regulation of leukocyte chemotaxis	GO:0002690	0.00744171	2.12833	8
GO:BP	regulation of type I interferon production	GO:0032479	0.00744171	2.12833	8
GO:BP	type I interferon production	GO:0032606	0.00744171	2.12833	8
GO:BP	eosinophil migration	GO:0072677	0.00781638	2.10699	5
GO:BP	antigen processing and presentation of peptide antigen via MHC class I	GO:0002474	0.00781638	2.10699	5
GO:BP	positive regulation of immune effector process	GO:0002699	0.00797791	2.09811	12
GO:BP	positive regulation of DNA-binding transcription factor activity	GO:0051091	0.00863714	2.06363	12
GO:BP	regulation of response to biotic stimulus	GO:0002831	0.00922949	2.03482	14
GO:BP	negative regulation of macromolecule metabolic process	GO:0010605	0.00948127	2.02313	55
GO:BP	regulation of leukocyte differentiation	GO:1902105	0.00950887	2.02187	13
GO:BP	regulation of nitrogen compound metabolic process	GO:0051171	0.00989575	2.00455	82
GO:BP	cellular response to growth factor stimulus	GO:0071363	0.00997655	2.00102	20
GO:BP	regulation of chemokine production	GO:0032642	0.0106877	1.97112	8
GO:BP	chemokine production	GO:0032602	0.0106877	1.97112	8
GO:BP	cell morphogenesis	GO:0000902	0.0111948	1.95098	26
GO:BP	regulation of monocyte chemotaxis	GO:0090025	0.0113316	1.94571	5
GO:BP	positive regulation of angiogenesis	GO:0045766	0.0113475	1.9451	10
GO:BP	positive regulation of vasculature development	GO:1904018	0.0113475	1.9451	10
GO:BP	regulation of viral entry into host cell	GO:0046596	0.0113791	1.94389	6
GO:BP	positive regulation of tumor necrosis factor production	GO:0032760	0.0114632	1.94069	8
GO:BP	negative regulation of leukocyte differentiation	GO:1902106	0.0114632	1.94069	8
GO:BP	regulation of protein serine/threonine kinase activity	GO:0071900	0.01153	1.93817	14
GO:BP	hormone secretion	GO:0046879	0.0118972	1.92456	14
GO:BP	neuron death	GO:0070997	0.0127051	1.89602	15
GO:BP	cellular response to peptide	GO:1901653	0.0130618	1.884	14
GO:BP	negative regulation of hemopoiesis	GO:1903707	0.0131578	1.88082	8
GO:BP	positive regulation of tumor necrosis factor superfamily cytokine production	GO:1903557	0.0131578	1.88082	8
GO:BP	cellular response to mechanical stimulus	GO:0071260	0.0140815	1.85135	8
GO:BP	regulation of endothelial cell apoptotic process	GO:2000351	0.0143627	1.84276	6
GO:BP	plasmacytoid dendritic cell antigen processing and presentation	GO:0002470	0.014471	1.8395	3
GO:BP	positive regulation of chemokine production	GO:0032722	0.014547	1.83723	7
GO:BP	regulation of body fluid levels	GO:0050878	0.0152289	1.81733	14
GO:BP	regulation of secretion by cell	GO:1903530	0.0154658	1.81063	19
GO:BP	hormone transport	GO:0009914	0.0156987	1.80414	14
GO:BP	organic substance biosynthetic process	GO:1901576	0.015783	1.80181	81
GO:BP	calcium ion homeostasis	GO:0055074	0.0158734	1.79933	13
GO:BP	tissue remodeling	GO:0048771	0.0158922	1.79882	10
GO:BP	regulation of T-helper 1 type immune response	GO:0002825	0.0159783	1.79647	5
GO:BP	negative regulation of viral entry into host cell	GO:0046597	0.0159783	1.79647	5
GO:BP	positive regulation of necrotic cell death	GO:0010940	0.0163448	1.78662	4
GO:BP	skeletal system development	GO:0001501	0.0163977	1.78522	17
GO:BP	positive regulation of kinase activity	GO:0033674	0.0165631	1.78086	16
GO:BP	cellular response to external stimulus	GO:0071496	0.016677	1.77788	14
GO:BP	transmembrane receptor protein tyrosine kinase signaling pathway	GO:0007169	0.0171299	1.76625	18
GO:BP	response to glucose	GO:0009749	0.0175491	1.75575	11
GO:BP	response to growth factor	GO:0070848	0.0178462	1.74845	20
GO:BP	cation transport	GO:0006812	0.0179545	1.74583	27
GO:BP	collagen metabolic process	GO:0032963	0.0195659	1.7085	8
GO:BP	positive regulation of cytosolic calcium ion concentration	GO:0007204	0.0198071	1.70318	11
GO:BP	modulation by symbiont of entry into host	GO:0052372	0.0199998	1.69898	6
GO:BP	protein metabolic process	GO:0019538	0.021185	1.67397	79
GO:BP	response to hexose	GO:0009746	0.0214493	1.66859	11
GO:BP	negative regulation of cellular metabolic process	GO:0031324	0.0221577	1.65448	46
GO:BP	endothelial cell apoptotic process	GO:0072577	0.0222335	1.65299	6
GO:BP	macrophage migration	GO:1905517	0.0222335	1.65299	6
GO:BP	cell development	GO:0048468	0.0228337	1.64142	43
GO:BP	defense response to fungus	GO:0050832	0.0246648	1.60792	6
GO:BP	negative regulation of viral life cycle	GO:1903901	0.0256015	1.59173	5
GO:BP	response to abiotic stimulus	GO:0009628	0.025606	1.59166	28
GO:BP	regulation of transferase activity	GO:0051338	0.0257577	1.58909	22
GO:BP	regulation of cell shape	GO:0008360	0.0261375	1.58274	9
GO:BP	regulation of interleukin-1 production	GO:0032652	0.0267518	1.57265	8
GO:BP	interleukin-1 production	GO:0032612	0.0267518	1.57265	8
GO:BP	organ growth	GO:0035265	0.0273746	1.56265	10
GO:BP	T-helper 2 cell differentiation	GO:0045064	0.0281006	1.55128	4
GO:BP	epithelial cell apoptotic process	GO:1904019	0.0284274	1.54626	8
GO:BP	signal release	GO:0023061	0.029466	1.53068	17
GO:BP	negative regulation of viral genome replication	GO:0045071	0.0301723	1.52039	6
GO:BP	positive regulation of peptide hormone secretion	GO:0090277	0.0301905	1.52013	8
GO:BP	ion transport	GO:0006811	0.0319854	1.49505	32
GO:BP	muscle structure development	GO:0061061	0.0327031	1.48541	19
GO:BP	defense response to bacterium	GO:0042742	0.0337102	1.47224	15
GO:BP	cellular response to amyloid-beta	GO:1904646	0.0341845	1.46617	5
GO:BP	macromolecule localization	GO:0033036	0.03439	1.46357	49
GO:BP	positive regulation of transferase activity	GO:0051347	0.0345024	1.46215	17
GO:BP	toll-like receptor signaling pathway	GO:0002224	0.0360412	1.4432	8
GO:BP	lipopolysaccharide-mediated signaling pathway	GO:0031663	0.0366325	1.43613	6
GO:BP	immunoglobulin mediated immune response	GO:0016064	0.0366401	1.43604	11
GO:BP	zymogen activation	GO:0031638	0.0370931	1.43071	7
GO:BP	positive regulation of peptide secretion	GO:0002793	0.0381915	1.41803	8
GO:BP	nervous system development	GO:0007399	0.0385981	1.41343	43
GO:BP	regulation of biosynthetic process	GO:0009889	0.0389742	1.40922	63
GO:BP	cellular protein metabolic process	GO:0044267	0.0390493	1.40839	71
GO:BP	regulation of tube diameter	GO:0035296	0.0407935	1.38941	9
GO:BP	blood vessel diameter maintenance	GO:0097746	0.0407935	1.38941	9
GO:BP	positive regulation of biosynthetic process	GO:0009891	0.0415115	1.38183	38
GO:BP	developmental growth	GO:0048589	0.0418415	1.37839	20
GO:BP	B cell mediated immunity	GO:0019724	0.042411	1.37252	11
GO:BP	regulation of tube size	GO:0035150	0.042786	1.3687	9
GO:BP	glucose homeostasis	GO:0042593	0.0431571	1.36495	12
GO:BP	carbohydrate homeostasis	GO:0033500	0.0431571	1.36495	12
GO:BP	MyD88-dependent toll-like receptor signaling pathway	GO:0002755	0.045125	1.34558	4
GO:BP	defense response to Gram-positive bacterium	GO:0050830	0.0452997	1.3439	8
GO:BP	positive regulation of protein kinase activity	GO:0045860	0.0475867	1.32251	14
GO:BP	positive regulation of response to cytokine stimulus	GO:0060760	0.0483716	1.31541	6
GO:BP	neuroinflammatory response	GO:0150076	0.0483716	1.31541	6
GO:BP	negative regulation of antigen processing and presentation	GO:0002578	0.0499809	1.3012	3
GO:CC	extracellular region	GO:0005576	1.43075e-13	12.8444	71
GO:CC	cell periphery	GO:0071944	3.8372e-13	12.416	123
GO:CC	membrane	GO:0016020	7.37708e-13	12.1321	156
GO:CC	cellular anatomical entity	GO:0110165	9.35201e-12	11.0291	246
GO:CC	extracellular space	GO:0005615	3.04818e-11	10.516	55
GO:CC	vesicle	GO:0031982	1.61226e-09	8.79256	55
GO:CC	plasma membrane	GO:0005886	2.22764e-09	8.65216	109
GO:CC	endomembrane system	GO:0012505	9.42844e-09	8.02556	80
GO:CC	external side of plasma membrane	GO:0009897	2.0533e-08	7.68755	26
GO:CC	cytoplasmic vesicle	GO:0031410	4.08541e-08	7.38876	50
GO:CC	intracellular vesicle	GO:0097708	4.22864e-08	7.3738	50
GO:CC	cytoplasm	GO:0005737	4.55016e-08	7.34197	155
GO:CC	side of membrane	GO:0098552	4.65221e-07	6.33234	28
GO:CC	cell surface	GO:0009986	1.29288e-06	5.88844	33
GO:CC	organelle membrane	GO:0031090	9.17677e-06	5.03731	60
GO:CC	bounding membrane of organelle	GO:0098588	9.1808e-06	5.03712	40
GO:CC	intrinsic component of membrane	GO:0031224	9.26727e-06	5.03305	105
GO:CC	extracellular matrix	GO:0031012	1.49236e-05	4.82613	20
GO:CC	external encapsulating structure	GO:0030312	1.59356e-05	4.79763	20
GO:CC	integral component of membrane	GO:0016021	2.22402e-05	4.65286	102
GO:CC	host intracellular part	GO:0033646	3.67498e-05	4.43474	4
GO:CC	host cell cytoplasm part	GO:0033655	3.67498e-05	4.43474	4
GO:CC	symbiont-containing vacuole	GO:0020003	3.67498e-05	4.43474	4
GO:CC	symbiont-containing vacuole membrane	GO:0020005	3.67498e-05	4.43474	4
GO:CC	host intracellular region	GO:0043656	3.67498e-05	4.43474	4
GO:CC	host cell cytoplasm	GO:0030430	3.67498e-05	4.43474	4
GO:CC	endosome	GO:0005768	4.36572e-05	4.35994	27
GO:CC	host cell part	GO:0033643	8.51296e-05	4.06992	4
GO:CC	collagen-containing extracellular matrix	GO:0062023	0.000130449	3.88456	16
GO:CC	complement component C1q complex	GO:0062167	0.000273781	3.5626	3
GO:CC	vesicle membrane	GO:0012506	0.000586322	3.23186	24
GO:CC	cytoplasmic vesicle membrane	GO:0030659	0.00128646	2.8906	23
GO:CC	host cellular component	GO:0018995	0.00231425	2.63559	4
GO:CC	host cell	GO:0043657	0.00231425	2.63559	4
GO:CC	vacuole	GO:0005773	0.00234001	2.63078	19
GO:CC	collagen trimer	GO:0005581	0.00487201	2.31229	7
GO:CC	early endosome	GO:0005769	0.00626765	2.20289	14
GO:CC	endocytic vesicle	GO:0030139	0.00710989	2.14814	10
GO:CC	lytic vacuole	GO:0000323	0.0122238	1.91279	16
GO:CC	lysosome	GO:0005764	0.0122238	1.91279	16
GO:CC	cell body	GO:0044297	0.0225199	1.64743	20
GO:CC	collagen type I trimer	GO:0005584	0.0300335	1.52239	2
GO:CC	Toll-like receptor 1-Toll-like receptor 2 protein complex	GO:0035354	0.0300335	1.52239	2
GO:CC	synapse	GO:0045202	0.0464713	1.33282	29
GO:CC	neuronal cell body	GO:0043025	0.0472198	1.32588	18
GO:CC	extracellular organelle	GO:0043230	0.0495954	1.30456	7
GO:CC	extracellular membrane-bounded organelle	GO:0065010	0.0495954	1.30456	7
KEGG	Cytokine-cytokine receptor interaction	KEGG:04060	0.00013747	3.86179	18
KEGG	TNF signaling pathway	KEGG:04668	0.000241443	3.61719	11
KEGG	Viral protein interaction with cytokine and cytokine receptor	KEGG:04061	0.000262344	3.58113	10
KEGG	Chemokine signaling pathway	KEGG:04062	0.00031071	3.50765	14
KEGG	Staphylococcus aureus infection	KEGG:05150	0.000344723	3.46253	11
KEGG	Malaria	KEGG:05144	0.000378584	3.42184	8
KEGG	NOD-like receptor signaling pathway	KEGG:04621	0.000730505	3.13638	14
KEGG	Leishmaniasis	KEGG:05140	0.00189987	2.72128	8
KEGG	Phagosome	KEGG:04145	0.00267663	2.57241	12
KEGG	Pertussis	KEGG:05133	0.003914	2.40738	8
KEGG	Tuberculosis	KEGG:05152	0.00450753	2.34606	12
KEGG	Coronavirus disease - COVID-19	KEGG:05171	0.00455192	2.34181	14
KEGG	AGE-RAGE signaling pathway in diabetic complications	KEGG:04933	0.00467424	2.33029	9
KEGG	Influenza A	KEGG:05164	0.0127198	1.89552	11
KEGG	Toll-like receptor signaling pathway	KEGG:04620	0.0226363	1.64519	8
KEGG	Legionellosis	KEGG:05134	0.0474167	1.32407	6
REAC	Immune System	REAC:R-MMU-168256	0.000703276	3.15287	50
REAC	Chemokine receptors bind chemokines	REAC:R-MMU-380108	0.00621119	2.20682	7
REAC	Platelet degranulation	REAC:R-MMU-114608	0.025435	1.59457	9
REAC	Response to elevated platelet cytosolic Ca2+	REAC:R-MMU-76005	0.0336799	1.47263	9
REAC	Integrin cell surface interactions	REAC:R-MMU-216083	0.0374291	1.42679	7
REAC	Platelet activation, signaling and aggregation	REAC:R-MMU-76002	0.0446821	1.34987	13
WP	Inflammatory response pathway	WP:WP458	0.000139838	3.85437	7
WP	Tyrobp causal network in microglia	WP:WP3625	0.000167756	3.77532	9
WP	Chemokine signaling pathway	WP:WP2292	0.00113117	2.94647	14
WP	Type II interferon signaling (IFNG)	WP:WP1253	0.028801	1.54059	5
WP	Burn wound healing	WP:WP5056	0.0320372	1.49435	4

## Sheet: WT_C_vs_WT_IL6_downregulated
Supplementary Table 3
source	term name	term id	adjusted p-value	negative log10 of adjusted p-value	intersection size
GO:MF	protein binding	GO:0005515	8.65278e-12	11.0628	120
GO:MF	binding	GO:0005488	1.54425e-07	6.81128	146
GO:MF	ion binding	GO:0043167	1.11804e-06	5.95154	75
GO:MF	phospholipid binding	GO:0005543	9.91139e-06	5.00387	17
GO:MF	metal ion binding	GO:0046872	3.00017e-05	4.52285	56
GO:MF	cation binding	GO:0043169	6.92938e-05	4.15931	56
GO:MF	lipid binding	GO:0008289	0.000105443	3.97698	21
GO:MF	identical protein binding	GO:0042802	0.000702103	3.1536	36
GO:MF	protein-containing complex binding	GO:0044877	0.00596878	2.22411	26
GO:MF	cell adhesion molecule binding	GO:0050839	0.0154671	1.81059	10
GO:MF	phosphatidylinositol phosphate binding	GO:1901981	0.0154941	1.80983	8
GO:MF	calcium ion binding	GO:0005509	0.0165784	1.78046	16
GO:MF	enzyme binding	GO:0019899	0.0240409	1.61905	32
GO:MF	RNA polymerase II-specific DNA-binding transcription factor binding	GO:0061629	0.0251146	1.60007	11
GO:MF	anion binding	GO:0043168	0.0416936	1.37993	33
GO:BP	positive regulation of biological process	GO:0048518	2.36351e-11	10.6264	88
GO:BP	biological regulation	GO:0065007	1.35352e-10	9.86854	135
GO:BP	positive regulation of cellular process	GO:0048522	1.65266e-10	9.78182	82
GO:BP	regulation of cellular process	GO:0050794	5.11781e-10	9.29092	125
GO:BP	cellular response to stimulus	GO:0051716	1.82918e-09	8.73774	100
GO:BP	regulation of biological process	GO:0050789	4.82065e-09	8.31689	128
GO:BP	system development	GO:0048731	7.37109e-09	8.13247	66
GO:BP	regulation of multicellular organismal process	GO:0051239	1.35323e-08	7.86863	50
GO:BP	anatomical structure development	GO:0048856	1.42878e-08	7.84504	79
GO:BP	developmental process	GO:0032502	2.85685e-08	7.54411	83
GO:BP	response to stimulus	GO:0050896	3.98008e-08	7.40011	108
GO:BP	regulation of response to stimulus	GO:0048583	5.13586e-08	7.28939	59
GO:BP	cell communication	GO:0007154	5.6568e-08	7.24743	88
GO:BP	signal transduction	GO:0007165	6.77604e-08	7.16902	83
GO:BP	anatomical structure morphogenesis	GO:0009653	6.93448e-08	7.15899	48
GO:BP	signaling	GO:0023052	9.15667e-08	7.03826	87
GO:BP	multicellular organism development	GO:0007275	1.03737e-07	6.98407	68
GO:BP	negative regulation of cellular process	GO:0048523	2.76079e-07	6.55897	68
GO:BP	regulation of signal transduction	GO:0009966	2.88086e-07	6.54048	48
GO:BP	localization	GO:0051179	2.99033e-07	6.52428	77
GO:BP	cell death	GO:0008219	3.13261e-07	6.50409	41
GO:BP	cell surface receptor signaling pathway	GO:0007166	3.52494e-07	6.45285	47
GO:BP	cell adhesion	GO:0007155	4.46089e-07	6.35058	32
GO:BP	negative regulation of biological process	GO:0048519	5.89083e-07	6.22982	74
GO:BP	positive regulation of response to stimulus	GO:0048584	6.66907e-07	6.17594	41
GO:BP	regulation of cell death	GO:0010941	6.72743e-07	6.17215	36
GO:BP	animal organ development	GO:0048513	7.74945e-07	6.11073	56
GO:BP	regulation of cell communication	GO:0010646	1.18958e-06	5.92461	52
GO:BP	regulation of signaling	GO:0023051	1.31875e-06	5.87984	52
GO:BP	regulation of localization	GO:0032879	2.58951e-06	5.58678	46
GO:BP	positive regulation of signal transduction	GO:0009967	3.04578e-06	5.5163	32
GO:BP	regulation of molecular function	GO:0065009	3.09733e-06	5.50901	47
GO:BP	cellular response to chemical stimulus	GO:0070887	3.79734e-06	5.42052	51
GO:BP	regulation of biological quality	GO:0065008	4.02713e-06	5.395	56
GO:BP	regulation of cellular component movement	GO:0051270	6.3703e-06	5.19584	26
GO:BP	cell activation	GO:0001775	7.32383e-06	5.13526	27
GO:BP	positive regulation of multicellular organismal process	GO:0051240	7.46795e-06	5.1268	32
GO:BP	regulation of cell migration	GO:0030334	3.73704e-05	4.42747	23
GO:BP	intracellular signal transduction	GO:0035556	4.66508e-05	4.33114	40
GO:BP	cellular developmental process	GO:0048869	4.85613e-05	4.31371	59
GO:BP	regulation of hydrolase activity	GO:0051336	4.93433e-05	4.30677	24
GO:BP	movement of cell or subcellular component	GO:0006928	5.75591e-05	4.23989	36
GO:BP	programmed cell death	GO:0012501	5.97246e-05	4.22385	35
GO:BP	multicellular organismal process	GO:0032501	7.97982e-05	4.09801	89
GO:BP	apoptotic process	GO:0006915	9.77594e-05	4.00984	34
GO:BP	cell differentiation	GO:0030154	9.83085e-05	4.00741	58
GO:BP	cellular process	GO:0009987	9.96668e-05	4.00145	159
GO:BP	cell migration	GO:0016477	0.000106505	3.97263	29
GO:BP	regulation of immune system process	GO:0002682	0.000109571	3.96031	29
GO:BP	regulation of cell adhesion	GO:0030155	0.000112446	3.94905	20
GO:BP	regulation of cell motility	GO:2000145	0.000113893	3.9435	23
GO:BP	positive regulation of cell communication	GO:0010647	0.000124817	3.90372	33
GO:BP	positive regulation of signaling	GO:0023056	0.000134406	3.87158	33
GO:BP	regulation of intracellular signal transduction	GO:1902531	0.000139592	3.85514	30
GO:BP	positive regulation of molecular function	GO:0044093	0.000157703	3.80216	29
GO:BP	immune system process	GO:0002376	0.000161489	3.79186	42
GO:BP	regulation of developmental process	GO:0050793	0.000194641	3.71077	40
GO:BP	response to external stimulus	GO:0009605	0.000224435	3.64891	44
GO:BP	regulation of locomotion	GO:0040012	0.000264948	3.57684	23
GO:BP	response to inorganic substance	GO:0010035	0.000287672	3.5411	18
GO:BP	regulation of catalytic activity	GO:0050790	0.000318201	3.4973	36
GO:BP	locomotion	GO:0040011	0.000394942	3.40347	32
GO:BP	negative regulation of response to stimulus	GO:0048585	0.000430096	3.36643	29
GO:BP	regulation of programmed cell death	GO:0043067	0.000562855	3.2496	29
GO:BP	circulatory system development	GO:0072359	0.000646979	3.18911	24
GO:BP	tissue development	GO:0009888	0.000728529	3.13755	33
GO:BP	response to stress	GO:0006950	0.000759041	3.11973	50
GO:BP	cellular response to reactive oxygen species	GO:0034614	0.00101915	2.99176	9
GO:BP	regulation of multicellular organismal development	GO:2000026	0.00113989	2.94314	27
GO:BP	regulation of apoptotic process	GO:0042981	0.00125533	2.90124	28
GO:BP	localization of cell	GO:0051674	0.00130075	2.88581	29
GO:BP	cell motility	GO:0048870	0.00130075	2.88581	29
GO:BP	response to oxygen-containing compound	GO:1901700	0.00156536	2.80539	32
GO:BP	positive regulation of developmental process	GO:0051094	0.00162283	2.78973	26
GO:BP	regulation of phosphorus metabolic process	GO:0051174	0.00175482	2.75577	26
GO:BP	neurogenesis	GO:0022008	0.00176035	2.7544	30
GO:BP	response to reactive oxygen species	GO:0000302	0.00193854	2.71252	10
GO:BP	epithelium development	GO:0060429	0.0020704	2.68395	24
GO:BP	cellular response to organic substance	GO:0071310	0.00210458	2.67683	39
GO:BP	urogenital system development	GO:0001655	0.00211816	2.67404	13
GO:BP	negative regulation of cell death	GO:0060548	0.00240117	2.61958	23
GO:BP	nervous system development	GO:0007399	0.00240918	2.61813	36
GO:BP	transport	GO:0006810	0.00271437	2.56633	54
GO:BP	response to organic substance	GO:0010033	0.00271767	2.5658	47
GO:BP	developmental growth	GO:0048589	0.00281893	2.54992	18
GO:BP	positive regulation of metabolic process	GO:0009893	0.00359574	2.44421	48
GO:BP	export from cell	GO:0140352	0.00364795	2.43795	20
GO:BP	leukocyte activation	GO:0045321	0.00455679	2.34134	21
GO:BP	positive regulation of cell migration	GO:0030335	0.00462385	2.335	15
GO:BP	response to chemical	GO:0042221	0.0054477	2.26379	63
GO:BP	secretion by cell	GO:0032940	0.00553104	2.25719	19
GO:BP	cell-cell adhesion	GO:0098609	0.0056218	2.25012	19
GO:BP	regulation of phosphate metabolic process	GO:0019220	0.00575797	2.23973	25
GO:BP	positive regulation of intracellular signal transduction	GO:1902533	0.00669698	2.17412	20
GO:BP	blood vessel development	GO:0001568	0.00739939	2.1308	17
GO:BP	establishment of localization	GO:0051234	0.00755921	2.12152	54
GO:BP	response to hydrogen peroxide	GO:0042542	0.00786514	2.10429	8
GO:BP	cellular response to hydrogen peroxide	GO:0070301	0.00796335	2.0989	7
GO:BP	positive regulation of cell motility	GO:2000147	0.00834223	2.07872	15
GO:BP	response to metal ion	GO:0010038	0.0083829	2.07661	12
GO:BP	anatomical structure formation involved in morphogenesis	GO:0048646	0.00872129	2.05942	22
GO:BP	cell population proliferation	GO:0008283	0.01184	1.92665	31
GO:BP	positive regulation of locomotion	GO:0040017	0.0119658	1.92206	15
GO:BP	positive regulation of cellular component movement	GO:0051272	0.0119658	1.92206	15
GO:BP	wound healing	GO:0042060	0.0124524	1.90475	12
GO:BP	vasculature development	GO:0001944	0.0131357	1.88155	17
GO:BP	regulation of metabolic process	GO:0019222	0.0170574	1.76809	72
GO:BP	regulation of lipase activity	GO:0060191	0.0171798	1.76498	6
GO:BP	homeostatic process	GO:0042592	0.0180086	1.74452	27
GO:BP	positive regulation of cellular component organization	GO:0051130	0.01919	1.71692	21
GO:BP	regulation of cellular metabolic process	GO:0031323	0.0193281	1.71381	63
GO:BP	growth	GO:0040007	0.020825	1.68141	20
GO:BP	tube development	GO:0035295	0.0212937	1.67175	21
GO:BP	apoptotic cell clearance	GO:0043277	0.0220436	1.65672	5
GO:BP	negative regulation of multicellular organismal process	GO:0051241	0.0254894	1.59364	20
GO:BP	animal organ morphogenesis	GO:0009887	0.0268828	1.57053	20
GO:BP	cellular response to oxygen-containing compound	GO:1901701	0.0269114	1.57006	24
GO:BP	positive regulation of immune system process	GO:0002684	0.0281082	1.55117	19
GO:BP	regulation of phosphorylation	GO:0042325	0.0316709	1.49934	22
GO:BP	tumor necrosis factor production	GO:0032640	0.0329265	1.48246	8
GO:BP	regulation of tumor necrosis factor production	GO:0032680	0.0329265	1.48246	8
GO:BP	generation of neurons	GO:0048699	0.0335495	1.47431	25
GO:BP	response to lipid	GO:0033993	0.0349337	1.45676	20
GO:BP	positive regulation of cellular metabolic process	GO:0031325	0.0359955	1.44375	41
GO:BP	tumor necrosis factor superfamily cytokine production	GO:0071706	0.0370889	1.43076	8
GO:BP	regulation of tumor necrosis factor superfamily cytokine production	GO:1903555	0.0370889	1.43076	8
GO:BP	positive regulation of hemopoiesis	GO:1903708	0.0385709	1.41374	8
GO:BP	positive regulation of leukocyte differentiation	GO:1902107	0.0385709	1.41374	8
GO:BP	response to oxidative stress	GO:0006979	0.0402353	1.39539	12
GO:BP	neuron differentiation	GO:0030182	0.0453656	1.34327	24
GO:BP	positive regulation of catalytic activity	GO:0043085	0.0474154	1.32408	20
GO:CC	cytoplasm	GO:0005737	7.43105e-14	13.1289	129
GO:CC	cell periphery	GO:0071944	7.97297e-08	7.09838	85
GO:CC	cellular anatomical entity	GO:0110165	1.14336e-06	5.94182	174
GO:CC	membrane	GO:0016020	1.24491e-06	5.90486	106
GO:CC	plasma membrane	GO:0005886	1.90354e-06	5.72044	78
GO:CC	vesicle	GO:0031982	8.45535e-06	5.07287	38
GO:CC	cytoplasmic vesicle	GO:0031410	4.26279e-05	4.37031	35
GO:CC	intracellular vesicle	GO:0097708	4.36584e-05	4.35993	35
GO:CC	extracellular region	GO:0005576	0.00016328	3.78707	41
GO:CC	plasma membrane bounded cell projection	GO:0120025	0.0011421	2.9423	36
GO:CC	ruffle	GO:0001726	0.00127118	2.89579	9
GO:CC	cell projection	GO:0042995	0.00273051	2.56376	36
GO:CC	cell leading edge	GO:0031252	0.00371192	2.4304	13
GO:CC	endomembrane system	GO:0012505	0.00821541	2.08537	49
GO:CC	intracellular anatomical structure	GO:0005622	0.0127485	1.89454	139
GO:CC	cell surface	GO:0009986	0.0184783	1.73334	20
GO:CC	side of membrane	GO:0098552	0.0276673	1.55803	16
GO:CC	vacuole	GO:0005773	0.0289097	1.53896	14
GO:CC	extracellular space	GO:0005615	0.0348718	1.45753	28
GO:CC	extracellular matrix	GO:0031012	0.0449658	1.34712	12
GO:CC	external encapsulating structure	GO:0030312	0.0466818	1.33085	12
KEGG	Complement and coagulation cascades	KEGG:04610	0.0102356	1.98989	6
REAC	Iron uptake and transport	REAC:R-MMU-917937	0.000852381	3.06937	7
REAC	Neutrophil degranulation	REAC:R-MMU-6798695	0.00376949	2.42372	18
REAC	Innate Immune System	REAC:R-MMU-168249	0.0332385	1.47836	25
WP	Tyrobp causal network in microglia	WP:WP3625	0.0397271	1.40091	5

## Sheet: WT_C_vs_WT_IL13_upregulated
Supplementary Table 3
source	term name	term id	adjusted p-value	negative log10 of adjusted p-value	intersection size
GO:MF	protein binding	GO:0005515	3.93396e-25	24.4052	372
GO:MF	binding	GO:0005488	2.71501e-19	18.5662	480
GO:MF	catalytic activity	GO:0003824	3.86982e-18	17.4123	232
GO:MF	enzyme binding	GO:0019899	9.3482e-18	17.0293	125
GO:MF	protein-containing complex binding	GO:0044877	8.70062e-14	13.0604	90
GO:MF	kinase binding	GO:0019900	1.52063e-12	11.818	61
GO:MF	identical protein binding	GO:0042802	1.65044e-12	11.7824	114
GO:MF	protein kinase binding	GO:0019901	3.30459e-10	9.48088	53
GO:MF	signaling receptor binding	GO:0005102	3.48449e-09	8.45786	85
GO:MF	ion binding	GO:0043167	3.63023e-08	7.44007	205
GO:MF	small molecule binding	GO:0036094	5.21054e-08	7.28312	110
GO:MF	oxidoreductase activity	GO:0016491	7.21043e-08	7.14204	50
GO:MF	carbohydrate derivative binding	GO:0097367	6.29913e-07	6.20072	98
GO:MF	nucleotide binding	GO:0000166	1.57205e-06	5.80353	94
GO:MF	nucleoside phosphate binding	GO:1901265	1.57205e-06	5.80353	94
GO:MF	transporter activity	GO:0005215	7.13531e-06	5.14659	59
GO:MF	hydrolase activity	GO:0016787	7.85479e-06	5.10487	100
GO:MF	anion binding	GO:0043168	1.01372e-05	4.99408	99
GO:MF	ubiquitin-like protein ligase binding	GO:0044389	0.000118822	3.9251	25
GO:MF	purine nucleotide binding	GO:0017076	0.000135909	3.86675	80
GO:MF	ribonucleotide binding	GO:0032553	0.000147772	3.83041	80
GO:MF	purine ribonucleotide binding	GO:0032555	0.000197527	3.70437	79
GO:MF	transmembrane transporter activity	GO:0022857	0.000216222	3.6651	52
GO:MF	purine ribonucleoside triphosphate binding	GO:0035639	0.000291684	3.53509	76
GO:MF	proton transmembrane transporter activity	GO:0015078	0.000306429	3.51367	13
GO:MF	ion transmembrane transporter activity	GO:0015075	0.000363256	3.43979	43
GO:MF	molecular function regulator activity	GO:0098772	0.000379168	3.42117	79
GO:MF	protein homodimerization activity	GO:0042803	0.000681583	3.16648	40
GO:MF	enzyme regulator activity	GO:0030234	0.000695127	3.15794	55
GO:MF	integrin binding	GO:0005178	0.000804748	3.09434	15
GO:MF	lipid binding	GO:0008289	0.000981013	3.00833	42
GO:MF	growth factor binding	GO:0019838	0.00225871	2.64614	14
GO:MF	protein domain specific binding	GO:0019904	0.00367682	2.43453	40
GO:MF	chemokine activity	GO:0008009	0.00479621	2.3191	8
GO:MF	electron transfer activity	GO:0009055	0.00540175	2.26747	9
GO:MF	cytokine receptor activity	GO:0004896	0.00633969	2.19793	11
GO:MF	ubiquitin protein ligase binding	GO:0031625	0.00679055	2.1681	21
GO:MF	cation transmembrane transporter activity	GO:0008324	0.00806823	2.09322	32
GO:MF	inorganic molecular entity transmembrane transporter activity	GO:0015318	0.00933217	2.03002	35
GO:MF	protein dimerization activity	GO:0046983	0.011139	1.95316	49
GO:MF	intramolecular oxidoreductase activity, transposing S-S bonds	GO:0016864	0.0117869	1.9286	5
GO:MF	protein disulfide isomerase activity	GO:0003756	0.0117869	1.9286	5
GO:MF	adenyl nucleotide binding	GO:0030554	0.0140215	1.85321	62
GO:MF	oxidoreductase activity, acting on a sulfur group of donors	GO:0016667	0.0162633	1.78879	8
GO:MF	kinase activity	GO:0016301	0.0168186	1.77421	37
GO:MF	disulfide oxidoreductase activity	GO:0015036	0.0198395	1.70247	7
GO:MF	adenyl ribonucleotide binding	GO:0032559	0.0201745	1.6952	61
GO:MF	CCR chemokine receptor binding	GO:0048020	0.0213229	1.67115	8
GO:MF	immune receptor activity	GO:0140375	0.0257987	1.5884	12
GO:MF	cell adhesion molecule binding	GO:0050839	0.0260896	1.58353	19
GO:MF	MHC class II protein complex binding	GO:0023026	0.0273076	1.56372	4
GO:MF	cation binding	GO:0043169	0.0290891	1.53627	133
GO:MF	metal ion binding	GO:0046872	0.034132	1.46684	130
GO:MF	ATP binding	GO:0005524	0.0355577	1.44907	58
GO:MF	protein phosphatase binding	GO:0019903	0.0392326	1.40635	14
GO:MF	cyclin-dependent protein serine/threonine kinase regulator activity	GO:0016538	0.0427493	1.36907	7
GO:MF	phospholipid binding	GO:0005543	0.0484472	1.31473	25
GO:MF	collagen binding	GO:0005518	0.0489888	1.3099	9
GO:MF	fibronectin binding	GO:0001968	0.0492393	1.30769	7
GO:BP	immune system process	GO:0002376	1.49824e-29	28.8244	164
GO:BP	cellular response to chemical stimulus	GO:0070887	1.41684e-27	26.8487	180
GO:BP	response to organic substance	GO:0010033	1.55013e-26	25.8096	187
GO:BP	response to stress	GO:0006950	3.93616e-26	25.4049	192
GO:BP	positive regulation of biological process	GO:0048518	4.37294e-26	25.3592	267
GO:BP	localization	GO:0051179	5.70889e-26	25.2434	258
GO:BP	cellular response to organic substance	GO:0071310	8.93422e-26	25.0489	155
GO:BP	positive regulation of cellular process	GO:0048522	4.10606e-25	24.3866	250
GO:BP	regulation of biological quality	GO:0065008	1.52872e-23	22.8157	189
GO:BP	cell activation	GO:0001775	3.60936e-22	21.4426	89
GO:BP	response to stimulus	GO:0050896	4.6615e-22	21.3315	348
GO:BP	transport	GO:0006810	1.83478e-21	20.7364	201
GO:BP	establishment of localization	GO:0051234	6.87525e-21	20.1627	204
GO:BP	regulation of response to stimulus	GO:0048583	4.71027e-20	19.327	178
GO:BP	cell population proliferation	GO:0008283	9.94997e-20	19.0022	120
GO:BP	leukocyte activation	GO:0045321	1.24336e-19	18.9054	80
GO:BP	response to external stimulus	GO:0009605	4.36897e-19	18.3596	151
GO:BP	biological regulation	GO:0065007	1.18424e-18	17.9266	417
GO:BP	developmental process	GO:0032502	1.4789e-18	17.8301	252
GO:BP	regulation of multicellular organismal process	GO:0051239	1.49191e-18	17.8263	142
GO:BP	anatomical structure development	GO:0048856	2.25607e-18	17.6466	236
GO:BP	regulation of cell population proliferation	GO:0042127	3.19173e-18	17.496	105
GO:BP	cellular process	GO:0009987	3.54272e-18	17.4507	544
GO:BP	defense response	GO:0006952	4.29305e-18	17.3672	105
GO:BP	system development	GO:0048731	7.62523e-18	17.1177	190
GO:BP	organonitrogen compound metabolic process	GO:1901564	1.71832e-17	16.7649	242
GO:BP	regulation of immune system process	GO:0002682	2.54693e-17	16.594	94
GO:BP	negative regulation of cellular process	GO:0048523	4.97166e-17	16.3035	205
GO:BP	regulation of localization	GO:0032879	2.03673e-16	15.6911	138
GO:BP	response to chemical	GO:0042221	3.37374e-16	15.4719	222
GO:BP	regulation of cellular process	GO:0050794	4.84447e-16	15.3148	377
GO:BP	multicellular organism development	GO:0007275	6.45063e-16	15.1904	199
GO:BP	regulation of signaling	GO:0023051	2.29539e-15	14.6391	153
GO:BP	regulation of signal transduction	GO:0009966	2.39837e-15	14.6201	136
GO:BP	regulation of molecular function	GO:0065009	2.91409e-15	14.5355	139
GO:BP	positive regulation of multicellular organismal process	GO:0051240	3.71159e-15	14.4304	93
GO:BP	regulation of biological process	GO:0050789	4.04134e-15	14.3935	392
GO:BP	T cell activation	GO:0042110	4.19942e-15	14.3768	50
GO:BP	phosphorus metabolic process	GO:0006793	5.69734e-15	14.2443	132
GO:BP	phosphate-containing compound metabolic process	GO:0006796	8.25016e-15	14.0835	131
GO:BP	negative regulation of biological process	GO:0048519	8.3772e-15	14.0769	221
GO:BP	regulation of cell communication	GO:0010646	1.08085e-14	13.9662	151
GO:BP	immune response	GO:0006955	1.54924e-14	13.8099	100
GO:BP	response to cytokine	GO:0034097	3.64513e-14	13.4383	75
GO:BP	response to interferon-gamma	GO:0034341	3.97066e-14	13.4011	27
GO:BP	biological process involved in interspecies interaction between organisms	GO:0044419	1.01454e-13	12.9937	100
GO:BP	response to oxygen-containing compound	GO:1901700	1.30105e-13	12.8857	104
GO:BP	intracellular signal transduction	GO:0035556	1.36126e-13	12.8661	120
GO:BP	small molecule metabolic process	GO:0044281	1.50803e-13	12.8216	96
GO:BP	cellular response to stimulus	GO:0051716	2.51205e-13	12.6	285
GO:BP	cellular response to interferon-gamma	GO:0071346	2.8392e-13	12.5468	24
GO:BP	positive regulation of molecular function	GO:0044093	2.86226e-13	12.5433	87
GO:BP	response to endogenous stimulus	GO:0009719	3.9392e-13	12.4046	95
GO:BP	lymphocyte activation	GO:0046649	4.43153e-13	12.3534	62
GO:BP	response to biotic stimulus	GO:0009607	4.70862e-13	12.3271	95
GO:BP	regulation of cellular component organization	GO:0051128	4.8098e-13	12.3179	115
GO:BP	response to other organism	GO:0051707	7.60293e-13	12.119	93
GO:BP	response to external biotic stimulus	GO:0043207	8.77263e-13	12.0569	93
GO:BP	regulation of developmental process	GO:0050793	1.08082e-12	11.9662	122
GO:BP	cell death	GO:0008219	1.27002e-12	11.8962	108
GO:BP	regulation of cell adhesion	GO:0030155	2.56818e-12	11.5904	56
GO:BP	cell adhesion	GO:0007155	3.03147e-12	11.5183	81
GO:BP	positive regulation of developmental process	GO:0051094	3.68529e-12	11.4335	81
GO:BP	leukocyte proliferation	GO:0070661	4.35615e-12	11.3609	37
GO:BP	inflammatory response	GO:0006954	5.11984e-12	11.2907	55
GO:BP	wound healing	GO:0042060	5.20389e-12	11.2837	39
GO:BP	cell migration	GO:0016477	8.02124e-12	11.0958	83
GO:BP	regulation of catalytic activity	GO:0050790	1.05574e-11	10.9764	108
GO:BP	phosphorylation	GO:0016310	1.18482e-11	10.9263	97
GO:BP	programmed cell death	GO:0012501	1.25837e-11	10.9002	100
GO:BP	cell surface receptor signaling pathway	GO:0007166	3.30869e-11	10.4803	123
GO:BP	cellular response to cytokine stimulus	GO:0071345	4.76543e-11	10.3219	65
GO:BP	regulation of cell death	GO:0010941	4.97265e-11	10.3034	91
GO:BP	T cell proliferation	GO:0042098	5.89951e-11	10.2292	28
GO:BP	response to organonitrogen compound	GO:0010243	6.51513e-11	10.1861	70
GO:BP	cellular developmental process	GO:0048869	9.54695e-11	10.0201	174
GO:BP	cell differentiation	GO:0030154	1.06191e-10	9.97391	173
GO:BP	negative regulation of response to stimulus	GO:0048585	1.10415e-10	9.95697	84
GO:BP	positive regulation of intracellular signal transduction	GO:1902533	1.12854e-10	9.94748	62
GO:BP	positive regulation of response to stimulus	GO:0048584	1.14016e-10	9.94304	105
GO:BP	regulation of response to stress	GO:0080134	1.18715e-10	9.9255	74
GO:BP	locomotion	GO:0040011	1.48001e-10	9.82973	93
GO:BP	regulation of T cell activation	GO:0050863	1.70184e-10	9.76908	34
GO:BP	ion transport	GO:0006811	1.71816e-10	9.76494	83
GO:BP	positive regulation of immune system process	GO:0002684	1.76884e-10	9.75231	62
GO:BP	positive regulation of cell population proliferation	GO:0008284	1.77568e-10	9.75064	64
GO:BP	response to nitrogen compound	GO:1901698	1.77962e-10	9.74967	73
GO:BP	regulation of cellular component movement	GO:0051270	1.91523e-10	9.71778	65
GO:BP	cellular component organization	GO:0016043	1.93209e-10	9.71397	241
GO:BP	positive regulation of signal transduction	GO:0009967	2.09213e-10	9.67941	81
GO:BP	defense response to other organism	GO:0098542	2.09272e-10	9.67929	70
GO:BP	regulation of hydrolase activity	GO:0051336	2.21423e-10	9.65478	63
GO:BP	catabolic process	GO:0009056	2.37435e-10	9.62446	110
GO:BP	apoptotic process	GO:0006915	2.59088e-10	9.58655	95
GO:BP	response to wounding	GO:0009611	2.80337e-10	9.55232	44
GO:BP	cell motility	GO:0048870	2.85791e-10	9.54395	86
GO:BP	localization of cell	GO:0051674	2.85791e-10	9.54395	86
GO:BP	protein metabolic process	GO:0019538	3.24859e-10	9.48831	197
GO:BP	regulation of cell activation	GO:0050865	3.87504e-10	9.41172	51
GO:BP	regulation of cell migration	GO:0030334	3.9676e-10	9.40147	59
GO:BP	regulation of intracellular signal transduction	GO:1902531	4.1169e-10	9.38543	83
GO:BP	movement of cell or subcellular component	GO:0006928	5.63167e-10	9.24936	99
GO:BP	regulation of leukocyte proliferation	GO:0070663	5.79566e-10	9.2369	29
GO:BP	leukocyte cell-cell adhesion	GO:0007159	6.98593e-10	9.15578	35
GO:BP	regulation of response to external stimulus	GO:0032101	7.45373e-10	9.12763	59
GO:BP	transmembrane transport	GO:0055085	8.42856e-10	9.07425	79
GO:BP	positive regulation of metabolic process	GO:0009893	9.85263e-10	9.00645	150
GO:BP	cellular response to oxygen-containing compound	GO:1901701	1.09658e-09	8.95996	77
GO:BP	cytoskeleton organization	GO:0007010	1.24657e-09	8.90428	76
GO:BP	antigen processing and presentation of exogenous peptide antigen	GO:0002478	1.25131e-09	8.90263	12
GO:BP	lymphocyte proliferation	GO:0046651	1.27324e-09	8.89509	32
GO:BP	positive regulation of catalytic activity	GO:0043085	1.43212e-09	8.84402	65
GO:BP	regulation of cell motility	GO:2000145	1.63391e-09	8.78677	60
GO:BP	regulation of programmed cell death	GO:0043067	1.64134e-09	8.7848	82
GO:BP	response to lipid	GO:0033993	1.6792e-09	8.7749	64
GO:BP	mononuclear cell proliferation	GO:0032943	1.79208e-09	8.74664	32
GO:BP	anatomical structure morphogenesis	GO:0009653	2.39555e-09	8.6206	117
GO:BP	cellular macromolecule metabolic process	GO:0044260	2.48079e-09	8.60541	199
GO:BP	animal organ development	GO:0048513	3.15434e-09	8.50109	147
GO:BP	ERK1 and ERK2 cascade	GO:0070371	3.40442e-09	8.46796	33
GO:BP	macromolecule localization	GO:0033036	3.52701e-09	8.45259	122
GO:BP	cellular component organization or biogenesis	GO:0071840	3.58945e-09	8.44497	241
GO:BP	regulation of locomotion	GO:0040012	3.83878e-09	8.41581	61
GO:BP	organic substance catabolic process	GO:1901575	4.09845e-09	8.38738	95
GO:BP	regulation of leukocyte cell-cell adhesion	GO:1903037	4.11294e-09	8.38585	32
GO:BP	regulation of leukocyte activation	GO:0002694	5.77188e-09	8.23868	47
GO:BP	homeostatic process	GO:0042592	5.91267e-09	8.22822	84
GO:BP	cell-cell adhesion	GO:0098609	6.26533e-09	8.20306	55
GO:BP	innate immune response	GO:0045087	6.86613e-09	8.16329	56
GO:BP	positive regulation of signaling	GO:0023056	8.19471e-09	8.08647	89
GO:BP	positive regulation of cell differentiation	GO:0045597	8.44075e-09	8.07362	57
GO:BP	regulation of transport	GO:0051049	8.89262e-09	8.05097	88
GO:BP	response to hormone	GO:0009725	9.57422e-09	8.0189	57
GO:BP	cellular response to endogenous stimulus	GO:0071495	1.06602e-08	7.97224	75
GO:BP	lipid metabolic process	GO:0006629	1.35695e-08	7.86743	73
GO:BP	ion transmembrane transport	GO:0034220	1.69887e-08	7.76984	62
GO:BP	positive regulation of cell communication	GO:0010647	1.70555e-08	7.76814	88
GO:BP	nitrogen compound transport	GO:0071705	1.7995e-08	7.74485	92
GO:BP	antigen processing and presentation of exogenous antigen	GO:0019884	2.33529e-08	7.63166	12
GO:BP	regulation of apoptotic process	GO:0042981	2.83007e-08	7.5482	78
GO:BP	tissue development	GO:0009888	3.07195e-08	7.51259	92
GO:BP	cellular protein metabolic process	GO:0044267	3.17415e-08	7.49837	173
GO:BP	cation transport	GO:0006812	3.87e-08	7.41229	64
GO:BP	multicellular organismal process	GO:0032501	3.88017e-08	7.41115	266
GO:BP	protein localization	GO:0008104	4.29205e-08	7.36734	105
GO:BP	negative regulation of cell adhesion	GO:0007162	4.96392e-08	7.30418	29
GO:BP	positive regulation of hydrolase activity	GO:0051345	5.19611e-08	7.28432	40
GO:BP	regulation of multicellular organismal development	GO:2000026	5.31025e-08	7.27489	74
GO:BP	carboxylic acid metabolic process	GO:0019752	5.62589e-08	7.24981	55
GO:BP	immune system development	GO:0002520	5.67221e-08	7.24625	60
GO:BP	vesicle-mediated transport	GO:0016192	5.93073e-08	7.22689	79
GO:BP	regulation of organelle organization	GO:0033043	6.65644e-08	7.17676	62
GO:BP	antigen processing and presentation of peptide antigen	GO:0048002	7.20855e-08	7.14215	15
GO:BP	regulation of ERK1 and ERK2 cascade	GO:0070372	7.60759e-08	7.11875	30
GO:BP	cation transmembrane transport	GO:0098655	7.83996e-08	7.10569	53
GO:BP	leukocyte differentiation	GO:0002521	8.418e-08	7.07479	42
GO:BP	positive regulation of cell adhesion	GO:0045785	8.55047e-08	7.06801	36
GO:BP	positive regulation of locomotion	GO:0040017	8.86544e-08	7.0523	42
GO:BP	positive regulation of cellular component movement	GO:0051272	8.86544e-08	7.0523	42
GO:BP	cellular localization	GO:0051641	9.7522e-08	7.0109	114
GO:BP	organic acid metabolic process	GO:0006082	1.02222e-07	6.99045	56
GO:BP	positive regulation of cell migration	GO:0030335	1.06073e-07	6.9744	40
GO:BP	oxoacid metabolic process	GO:0043436	1.06493e-07	6.97268	55
GO:BP	regulation of MAPK cascade	GO:0043408	1.07999e-07	6.96658	46
GO:BP	MAPK cascade	GO:0000165	1.12001e-07	6.95078	49
GO:BP	organic substance transport	GO:0071702	1.1272e-07	6.948	103
GO:BP	organelle organization	GO:0006996	1.20763e-07	6.91807	140
GO:BP	ATP metabolic process	GO:0046034	1.23947e-07	6.90677	27
GO:BP	positive regulation of cell motility	GO:2000147	1.26736e-07	6.8971	41
GO:BP	regulation of phosphorus metabolic process	GO:0051174	1.3945e-07	6.85558	71
GO:BP	signaling	GO:0023052	1.5402e-07	6.81242	233
GO:BP	antigen processing and presentation	GO:0019882	1.64634e-07	6.78348	18
GO:BP	regulation of cell-cell adhesion	GO:0022407	1.90636e-07	6.71979	35
GO:BP	hemopoiesis	GO:0030097	1.90819e-07	6.71938	55
GO:BP	positive regulation of macromolecule metabolic process	GO:0010604	1.96247e-07	6.7072	134
GO:BP	monocarboxylic acid metabolic process	GO:0032787	2.15287e-07	6.66698	43
GO:BP	negative regulation of immune system process	GO:0002683	2.1654e-07	6.66446	34
GO:BP	cellular response to stress	GO:0033554	2.59957e-07	6.5851	84
GO:BP	response to organic cyclic compound	GO:0014070	2.68057e-07	6.57177	60
GO:BP	cellular lipid metabolic process	GO:0044255	2.77947e-07	6.55604	57
GO:BP	generation of precursor metabolites and energy	GO:0006091	3.26485e-07	6.48614	35
GO:BP	metabolic process	GO:0008152	3.45396e-07	6.46168	392
GO:BP	regulation of phosphate metabolic process	GO:0019220	3.47667e-07	6.45884	70
GO:BP	hematopoietic or lymphoid organ development	GO:0048534	3.68868e-07	6.43313	56
GO:BP	cell communication	GO:0007154	4.14861e-07	6.3821	233
GO:BP	regulation of lymphocyte proliferation	GO:0050670	4.373e-07	6.35922	24
GO:BP	biosynthetic process	GO:0009058	4.72707e-07	6.32541	192
GO:BP	positive regulation of cellular metabolic process	GO:0031325	5.06638e-07	6.2953	127
GO:BP	myeloid leukocyte activation	GO:0002274	5.97391e-07	6.22374	25
GO:BP	regulation of mononuclear cell proliferation	GO:0032944	6.26504e-07	6.20308	24
GO:BP	regulation of T cell proliferation	GO:0042129	7.304e-07	6.13644	21
GO:BP	regulation of lymphocyte activation	GO:0051249	8.42793e-07	6.07428	39
GO:BP	response to inorganic substance	GO:0010035	8.86198e-07	6.05247	42
GO:BP	cell cycle process	GO:0022402	1.01075e-06	5.99536	60
GO:BP	mitotic cell cycle	GO:0000278	1.24581e-06	5.90455	49
GO:BP	epithelium development	GO:0060429	1.29258e-06	5.88854	63
GO:BP	cell cycle	GO:0007049	1.38136e-06	5.85969	79
GO:BP	positive regulation of phosphorus metabolic process	GO:0010562	1.46926e-06	5.8329	52
GO:BP	positive regulation of phosphate metabolic process	GO:0045937	1.46926e-06	5.8329	52
GO:BP	positive regulation of MAPK cascade	GO:0043410	1.63217e-06	5.78723	36
GO:BP	cellular response to chemical stress	GO:0062197	1.79863e-06	5.74506	29
GO:BP	circulatory system development	GO:0072359	1.81977e-06	5.73998	60
GO:BP	response to peptide	GO:1901652	1.90991e-06	5.71899	36
GO:BP	regulation of defense response	GO:0031347	1.95783e-06	5.70822	40
GO:BP	supramolecular fiber organization	GO:0097435	2.31417e-06	5.6356	45
GO:BP	chemical homeostasis	GO:0048878	2.42052e-06	5.61609	57
GO:BP	negative regulation of cell activation	GO:0050866	2.49907e-06	5.60222	22
GO:BP	positive regulation of fibroblast proliferation	GO:0048146	2.56277e-06	5.59129	13
GO:BP	positive regulation of ERK1 and ERK2 cascade	GO:0070374	2.63902e-06	5.57856	23
GO:BP	actin filament organization	GO:0007015	2.81726e-06	5.55017	33
GO:BP	establishment of localization in cell	GO:0051649	3.10802e-06	5.50752	85
GO:BP	negative regulation of T cell activation	GO:0050868	3.49189e-06	5.45694	17
GO:BP	protein phosphorylation	GO:0006468	3.57165e-06	5.44713	74
GO:BP	carbohydrate derivative metabolic process	GO:1901135	3.61914e-06	5.44139	53
GO:BP	antigen processing and presentation of exogenous peptide antigen via MHC class II	GO:0019886	3.67134e-06	5.43518	8
GO:BP	negative regulation of leukocyte cell-cell adhesion	GO:1903038	3.74604e-06	5.42643	18
GO:BP	secretion	GO:0046903	3.77608e-06	5.42296	55
GO:BP	positive regulation of transport	GO:0051050	3.83875e-06	5.41581	54
GO:BP	cellular response to nitrogen compound	GO:1901699	3.99814e-06	5.39814	47
GO:BP	cellular catabolic process	GO:0044248	4.09061e-06	5.38821	88
GO:BP	response to estradiol	GO:0032355	4.20508e-06	5.37623	18
GO:BP	positive regulation of cellular component organization	GO:0051130	4.64877e-06	5.33266	58
GO:BP	positive regulation of T cell activation	GO:0050870	4.65923e-06	5.33169	22
GO:BP	small molecule biosynthetic process	GO:0044283	4.67276e-06	5.33043	37
GO:BP	cellular protein localization	GO:0034613	4.74219e-06	5.32402	76
GO:BP	positive regulation of nitrogen compound metabolic process	GO:0051173	4.74778e-06	5.32351	118
GO:BP	negative regulation of cell death	GO:0060548	4.75676e-06	5.32269	59
GO:BP	actin cytoskeleton organization	GO:0030036	4.78345e-06	5.32026	43
GO:BP	anatomical structure formation involved in morphogenesis	GO:0048646	5.06396e-06	5.29551	59
GO:BP	actin filament-based process	GO:0030029	5.24203e-06	5.2805	46
GO:BP	positive regulation of leukocyte cell-cell adhesion	GO:1903039	5.5914e-06	5.25248	23
GO:BP	negative regulation of cell communication	GO:0010648	5.65947e-06	5.24722	65
GO:BP	cellular macromolecule localization	GO:0070727	5.80938e-06	5.23587	76
GO:BP	positive regulation of cellular protein metabolic process	GO:0032270	6.15614e-06	5.21069	67
GO:BP	response to oxidative stress	GO:0006979	6.16372e-06	5.21016	32
GO:BP	chemotaxis	GO:0006935	6.21534e-06	5.20654	39
GO:BP	negative regulation of cell-cell adhesion	GO:0022408	6.2497e-06	5.20414	21
GO:BP	cellular response to oxidative stress	GO:0034599	6.30397e-06	5.20039	25
GO:BP	negative regulation of signaling	GO:0023057	6.34529e-06	5.19755	65
GO:BP	cellular response to organic cyclic compound	GO:0071407	6.4508e-06	5.19039	42
GO:BP	taxis	GO:0042330	6.80138e-06	5.1674	39
GO:BP	regulation of phosphorylation	GO:0042325	6.84359e-06	5.16472	62
GO:BP	cellular respiration	GO:0045333	7.12285e-06	5.14735	23
GO:BP	energy derivation by oxidation of organic compounds	GO:0015980	7.46666e-06	5.12687	27
GO:BP	cellular response to organonitrogen compound	GO:0071417	7.6571e-06	5.11594	44
GO:BP	signal transduction	GO:0007165	7.8571e-06	5.10474	212
GO:BP	regeneration	GO:0031099	8.46709e-06	5.07227	22
GO:BP	negative regulation of signal transduction	GO:0009968	8.89591e-06	5.05081	60
GO:BP	mitotic cell cycle process	GO:1903047	8.99684e-06	5.04591	42
GO:BP	lipid biosynthetic process	GO:0008610	1.02779e-05	4.98809	41
GO:BP	regulation of fibroblast proliferation	GO:0048145	1.04404e-05	4.98128	15
GO:BP	regulation of cell differentiation	GO:0045595	1.11015e-05	4.95462	75
GO:BP	positive regulation of phosphorylation	GO:0042327	1.19037e-05	4.92432	47
GO:BP	alpha-beta T cell activation	GO:0046631	1.26475e-05	4.898	19
GO:BP	monocyte chemotaxis	GO:0002548	1.37067e-05	4.86307	12
GO:BP	inorganic cation transmembrane transport	GO:0098662	1.48855e-05	4.82724	44
GO:BP	blood coagulation	GO:0007596	1.5369e-05	4.81335	19
GO:BP	tube development	GO:0035295	1.53846e-05	4.81291	57
GO:BP	fibroblast proliferation	GO:0048144	1.5775e-05	4.80203	15
GO:BP	receptor-mediated endocytosis	GO:0006898	1.67457e-05	4.7761	23
GO:BP	organic substance biosynthetic process	GO:1901576	1.75492e-05	4.75574	183
GO:BP	endocytosis	GO:0006897	1.83066e-05	4.73739	41
GO:BP	regulation of protein localization	GO:0032880	1.96539e-05	4.70655	49
GO:BP	hemostasis	GO:0007599	2.04779e-05	4.68871	19
GO:BP	coagulation	GO:0050817	2.04779e-05	4.68871	19
GO:BP	enzyme-linked receptor protein signaling pathway	GO:0007167	2.07694e-05	4.68258	50
GO:BP	leukocyte migration	GO:0050900	2.17894e-05	4.66176	28
GO:BP	cytokine production	GO:0001816	2.18929e-05	4.6597	43
GO:BP	response to reactive oxygen species	GO:0000302	2.28626e-05	4.64088	21
GO:BP	positive regulation of protein metabolic process	GO:0051247	2.35645e-05	4.62774	68
GO:BP	antigen processing and presentation of peptide antigen via MHC class II	GO:0002495	2.48605e-05	4.60449	8
GO:BP	protein transport	GO:0015031	2.64599e-05	4.57741	69
GO:BP	negative regulation of programmed cell death	GO:0043069	2.65193e-05	4.57644	53
GO:BP	angiogenesis	GO:0001525	2.76343e-05	4.55855	35
GO:BP	response to peptide hormone	GO:0043434	2.83956e-05	4.54675	31
GO:BP	regulation of body fluid levels	GO:0050878	2.92083e-05	4.53449	28
GO:BP	ion homeostasis	GO:0050801	2.95903e-05	4.52885	38
GO:BP	cellular homeostasis	GO:0019725	3.16153e-05	4.5001	44
GO:BP	mononuclear cell migration	GO:0071674	3.56906e-05	4.44745	19
GO:BP	positive regulation of cell-cell adhesion	GO:0022409	3.56957e-05	4.44738	24
GO:BP	cellular response to hormone stimulus	GO:0032870	3.97382e-05	4.40079	38
GO:BP	regulation of leukocyte differentiation	GO:1902105	4.01291e-05	4.39654	25
GO:BP	positive regulation of leukocyte differentiation	GO:1902107	4.67057e-05	4.33063	19
GO:BP	positive regulation of hemopoiesis	GO:1903708	4.67057e-05	4.33063	19
GO:BP	regulation of cytokine production	GO:0001817	5.07715e-05	4.29438	42
GO:BP	antigen processing and presentation of peptide or polysaccharide antigen via MHC class II	GO:0002504	5.50428e-05	4.2593	8
GO:BP	epithelial cell proliferation	GO:0050673	5.80208e-05	4.23642	31
GO:BP	response to interleukin-1	GO:0070555	6.37588e-05	4.19546	16
GO:BP	negative regulation of leukocyte activation	GO:0002695	6.62764e-05	4.17864	19
GO:BP	cellular chemical homeostasis	GO:0055082	7.49906e-05	4.12499	40
GO:BP	cellular response to peptide	GO:1901653	8.53151e-05	4.06897	27
GO:BP	negative regulation of cell population proliferation	GO:0008285	8.66355e-05	4.0623	41
GO:BP	intracellular transport	GO:0046907	9.07685e-05	4.04206	66
GO:BP	regulation of cysteine-type endopeptidase activity	GO:2000116	9.12403e-05	4.03981	22
GO:BP	mononuclear cell differentiation	GO:1903131	9.4832e-05	4.02304	31
GO:BP	vasculature development	GO:0001944	0.000109722	3.9597	42
GO:BP	nervous system development	GO:0007399	0.000111977	3.95087	94
GO:BP	cellular response to interleukin-1	GO:0071347	0.00012307	3.90985	14
GO:BP	apoptotic signaling pathway	GO:0097190	0.000123465	3.90846	36
GO:BP	negative regulation of lymphocyte activation	GO:0051250	0.000141118	3.85042	17
GO:BP	negative regulation of multicellular organismal process	GO:0051241	0.00014414	3.84122	52
GO:BP	regulation of cell morphogenesis	GO:0022604	0.000146249	3.83491	25
GO:BP	epithelial cell differentiation	GO:0030855	0.000153108	3.815	40
GO:BP	carbohydrate derivative catabolic process	GO:1901136	0.000169903	3.7698	17
GO:BP	inorganic ion homeostasis	GO:0098771	0.000170954	3.76712	36
GO:BP	inorganic ion transmembrane transport	GO:0098660	0.000183152	3.73719	44
GO:BP	regulation of inflammatory response	GO:0050727	0.000184697	3.73354	25
GO:BP	establishment of protein localization	GO:0045184	0.000191099	3.71874	70
GO:BP	cellular ion homeostasis	GO:0006873	0.000191227	3.71845	32
GO:BP	platelet activation	GO:0030168	0.000204768	3.68874	13
GO:BP	response to abiotic stimulus	GO:0009628	0.000207381	3.68323	58
GO:BP	positive regulation of gene expression	GO:0010628	0.000211941	3.67378	56
GO:BP	negative regulation of apoptotic process	GO:0043066	0.000215683	3.66618	50
GO:BP	response to purine-containing compound	GO:0014074	0.000223224	3.65126	17
GO:BP	leukocyte chemotaxis	GO:0030595	0.000228927	3.6403	20
GO:BP	response to tumor necrosis factor	GO:0034612	0.000254104	3.59499	21
GO:BP	organophosphate metabolic process	GO:0019637	0.000256925	3.59019	46
GO:BP	export from cell	GO:0140352	0.000263427	3.57934	47
GO:BP	blood vessel development	GO:0001568	0.000263458	3.57929	40
GO:BP	positive regulation of transferase activity	GO:0051347	0.000263885	3.57858	34
GO:BP	regulation of epithelial cell proliferation	GO:0050678	0.000265454	3.57601	27
GO:BP	neurogenesis	GO:0022008	0.000268572	3.57094	74
GO:BP	transmembrane receptor protein tyrosine kinase signaling pathway	GO:0007169	0.000271197	3.56672	35
GO:BP	secretion by cell	GO:0032940	0.000273868	3.56246	45
GO:BP	regulation of cellular protein metabolic process	GO:0032268	0.000278298	3.55549	92
GO:BP	cellular biosynthetic process	GO:0044249	0.000282212	3.54943	176
GO:BP	regulation of anatomical structure size	GO:0090066	0.000299906	3.52302	33
GO:BP	organonitrogen compound catabolic process	GO:1901565	0.000314653	3.50217	58
GO:BP	cellular cation homeostasis	GO:0030003	0.00031745	3.49832	31
GO:BP	cation homeostasis	GO:0055080	0.000318191	3.49731	35
GO:BP	tissue remodeling	GO:0048771	0.000321852	3.49234	18
GO:BP	homotypic cell-cell adhesion	GO:0034109	0.000326655	3.48591	12
GO:BP	import into cell	GO:0098657	0.00032856	3.48338	20
GO:BP	cellular response to lipid	GO:0071396	0.000361804	3.44153	40
GO:BP	intrinsic apoptotic signaling pathway	GO:0097193	0.000394169	3.40432	23
GO:BP	positive regulation of protein phosphorylation	GO:0001934	0.000399291	3.39871	41
GO:BP	response to growth factor	GO:0070848	0.000400628	3.39726	39
GO:BP	positive regulation of cell death	GO:0010942	0.000402269	3.39548	37
GO:BP	proteolysis	GO:0006508	0.000416026	3.38088	75
GO:BP	collagen metabolic process	GO:0032963	0.000443442	3.35316	14
GO:BP	electron transport chain	GO:0022900	0.000452059	3.34481	15
GO:BP	regulation of protein metabolic process	GO:0051246	0.000477532	3.321	96
GO:BP	protein maturation	GO:0051604	0.000480703	3.31812	24
GO:BP	cytokine-mediated signaling pathway	GO:0019221	0.000484637	3.31458	29
GO:BP	response to metal ion	GO:0010038	0.000514317	3.28877	26
GO:BP	blood vessel morphogenesis	GO:0048514	0.000527403	3.27786	36
GO:BP	cellular metabolic process	GO:0044237	0.000554114	3.2564	345
GO:BP	tube morphogenesis	GO:0035239	0.000563033	3.24947	45
GO:BP	protein processing	GO:0016485	0.000601831	3.22053	21
GO:BP	localization within membrane	GO:0051668	0.000671295	3.17309	37
GO:BP	protein modification process	GO:0036211	0.00070755	3.15024	124
GO:BP	cellular protein modification process	GO:0006464	0.00070755	3.15024	124
GO:BP	regulation of cell shape	GO:0008360	0.000728017	3.13786	16
GO:BP	regulation of leukocyte migration	GO:0002685	0.000798724	3.0976	19
GO:BP	aerobic respiration	GO:0009060	0.000864169	3.0634	17
GO:BP	mitotic cell cycle phase transition	GO:0044772	0.00087599	3.0575	27
GO:BP	proton transmembrane transport	GO:1902600	0.00102668	2.98857	14
GO:BP	negative regulation of T cell proliferation	GO:0042130	0.00103227	2.98621	11
GO:BP	bone resorption	GO:0045453	0.00103227	2.98621	11
GO:BP	glycerolipid metabolic process	GO:0046486	0.00103791	2.98384	26
GO:BP	cell-substrate adhesion	GO:0031589	0.00104712	2.98	25
GO:BP	regulation of anatomical structure morphogenesis	GO:0022603	0.00106317	2.9734	46
GO:BP	gliogenesis	GO:0042063	0.00108945	2.96279	24
GO:BP	regulation of metabolic process	GO:0019222	0.00112739	2.94792	212
GO:BP	cellular response to tumor necrosis factor	GO:0071356	0.00112849	2.9475	19
GO:BP	oxidative phosphorylation	GO:0006119	0.00113475	2.9451	14
GO:BP	cellular response to growth factor stimulus	GO:0071363	0.00114068	2.94284	37
GO:BP	macromolecule modification	GO:0043412	0.00118343	2.92686	128
GO:BP	regulation of binding	GO:0051098	0.00120073	2.92056	26
GO:BP	lymphocyte chemotaxis	GO:0048247	0.00131193	2.88209	10
GO:BP	protein localization to membrane	GO:0072657	0.00146935	2.83287	34
GO:BP	fatty acid metabolic process	GO:0006631	0.00165306	2.78171	28
GO:BP	negative regulation of molecular function	GO:0044092	0.0017017	2.76912	51
GO:BP	regulation of vesicle-mediated transport	GO:0060627	0.00172282	2.76376	33
GO:BP	negative regulation of leukocyte proliferation	GO:0070664	0.00175146	2.7566	12
GO:BP	platelet-derived growth factor receptor signaling pathway	GO:0048008	0.00179998	2.74473	10
GO:BP	gland development	GO:0048732	0.00181094	2.7421	30
GO:BP	response to hydrogen peroxide	GO:0042542	0.00181926	2.74011	15
GO:BP	regulation of protein phosphorylation	GO:0001932	0.00188641	2.72436	51
GO:BP	regulation of cellular localization	GO:0060341	0.00201456	2.69582	40
GO:BP	protein localization to cell periphery	GO:1990778	0.00202218	2.69418	24
GO:BP	myeloid leukocyte differentiation	GO:0002573	0.00204961	2.68833	19
GO:BP	positive regulation of cell activation	GO:0050867	0.00224306	2.64916	29
GO:BP	granulocyte-macrophage colony-stimulating factor signaling pathway	GO:0038157	0.00239226	2.62119	4
GO:BP	regulation of immune response	GO:0050776	0.00244698	2.61137	44
GO:BP	regulation of transferase activity	GO:0051338	0.00257956	2.58845	42
GO:BP	cell chemotaxis	GO:0060326	0.00268646	2.57082	22
GO:BP	negative regulation of response to external stimulus	GO:0032102	0.00278286	2.55551	25
GO:BP	antigen processing and presentation of peptide antigen via MHC class I	GO:0002474	0.00290542	2.53679	7
GO:BP	cellular response to peptide hormone stimulus	GO:0071375	0.00298984	2.52435	22
GO:BP	cellular response to reactive oxygen species	GO:0034614	0.00302087	2.51987	15
GO:BP	regulation of cellular component size	GO:0032535	0.00305611	2.51483	25
GO:BP	adaptive immune response	GO:0002250	0.00305897	2.51443	31
GO:BP	positive regulation of lymphocyte activation	GO:0051251	0.00318695	2.49662	26
GO:BP	dendritic cell antigen processing and presentation	GO:0002468	0.00331918	2.47897	6
GO:BP	regulation of apoptotic signaling pathway	GO:2001233	0.0033538	2.47446	25
GO:BP	protein localization to plasma membrane	GO:0072659	0.00338334	2.47065	21
GO:BP	chemokine-mediated signaling pathway	GO:0070098	0.00340976	2.46728	11
GO:BP	positive regulation of leukocyte activation	GO:0002696	0.00355416	2.44926	28
GO:BP	positive regulation of leukocyte proliferation	GO:0070665	0.00355702	2.44891	15
GO:BP	regulation of cell cycle	GO:0051726	0.00363267	2.43977	47
GO:BP	myeloid leukocyte migration	GO:0097529	0.00378269	2.4222	18
GO:BP	lymphocyte differentiation	GO:0030098	0.00380647	2.41948	26
GO:BP	alcohol metabolic process	GO:0006066	0.00382232	2.41767	24
GO:BP	bone remodeling	GO:0046849	0.00385176	2.41434	12
GO:BP	animal organ regeneration	GO:0031100	0.00385504	2.41397	11
GO:BP	positive regulation of response to external stimulus	GO:0032103	0.00420553	2.37618	27
GO:BP	positive regulation of protein modification process	GO:0031401	0.00424933	2.37168	47
GO:BP	organic hydroxy compound metabolic process	GO:1901615	0.00461523	2.33581	31
GO:BP	import across plasma membrane	GO:0098739	0.00490961	2.30895	16
GO:BP	regulation of GTPase activity	GO:0043087	0.00498684	2.30217	23
GO:BP	regulation of cysteine-type endopeptidase activity involved in apoptotic process	GO:0043281	0.00520653	2.28345	18
GO:BP	cell-matrix adhesion	GO:0007160	0.00520653	2.28345	18
GO:BP	positive regulation of GTPase activity	GO:0043547	0.00550124	2.25954	19
GO:BP	regulation of hemopoiesis	GO:1903706	0.00552324	2.25781	25
GO:BP	positive regulation of programmed cell death	GO:0043068	0.00560907	2.25111	32
GO:BP	platelet aggregation	GO:0070527	0.00567287	2.2462	9
GO:BP	regulation of transmembrane transport	GO:0034762	0.00580997	2.23583	32
GO:BP	response to organophosphorus	GO:0046683	0.00586748	2.23155	14
GO:BP	negative regulation of lymphocyte proliferation	GO:0050672	0.00618823	2.20843	11
GO:BP	response to molecule of bacterial origin	GO:0002237	0.00636671	2.19608	27
GO:BP	ameboidal-type cell migration	GO:0001667	0.00638946	2.19454	26
GO:BP	organic substance metabolic process	GO:0071704	0.00650905	2.18648	362
GO:BP	negative regulation of mononuclear cell proliferation	GO:0032945	0.00693625	2.15888	11
GO:BP	metal ion transport	GO:0030001	0.00718126	2.1438	42
GO:BP	antigen processing and presentation of exogenous peptide antigen via MHC class I	GO:0042590	0.00728422	2.13762	5
GO:BP	regulation of cytoskeleton organization	GO:0051493	0.0075406	2.12259	30
GO:BP	T cell differentiation	GO:0030217	0.00865178	2.06289	20
GO:BP	respiratory electron transport chain	GO:0022904	0.00874686	2.05815	12
GO:BP	regulation of supramolecular fiber organization	GO:1902903	0.00915234	2.03847	24
GO:BP	regulation of actin filament-based process	GO:0032970	0.009303	2.03138	25
GO:BP	zymogen activation	GO:0031638	0.0096759	2.01431	11
GO:BP	response to lipopolysaccharide	GO:0032496	0.0100801	1.99654	26
GO:BP	positive regulation of DNA binding	GO:0043388	0.0103846	1.98361	9
GO:BP	positive regulation of apoptotic process	GO:0043065	0.0104763	1.97979	31
GO:BP	regulation of peptidase activity	GO:0052547	0.0107359	1.96916	28
GO:BP	MHC protein complex assembly	GO:0002396	0.0116266	1.93455	5
GO:BP	peptide antigen assembly with MHC protein complex	GO:0002501	0.0116266	1.93455	5
GO:BP	lymphocyte migration	GO:0072676	0.0116665	1.93306	12
GO:BP	response to chemokine	GO:1990868	0.0119896	1.92119	11
GO:BP	cellular response to chemokine	GO:1990869	0.0119896	1.92119	11
GO:BP	carbohydrate derivative biosynthetic process	GO:1901137	0.0120177	1.92018	31
GO:BP	regulation of actin cytoskeleton organization	GO:0032956	0.0121357	1.91594	23
GO:BP	positive regulation of myelination	GO:0031643	0.0123949	1.90676	6
GO:BP	positive regulation of bone resorption	GO:0045780	0.0123949	1.90676	6
GO:BP	cell morphogenesis	GO:0000902	0.0124749	1.90396	47
GO:BP	CD8-positive, alpha-beta T cell activation	GO:0036037	0.012493	1.90333	7
GO:BP	regulation of cell cycle process	GO:0010564	0.0133331	1.87507	34
GO:BP	sterol biosynthetic process	GO:0016126	0.0137937	1.86032	9
GO:BP	ensheathment of neurons	GO:0007272	0.0138141	1.85968	15
GO:BP	axon ensheathment	GO:0008366	0.0138141	1.85968	15
GO:BP	chromosome segregation	GO:0007059	0.0139666	1.85491	22
GO:BP	osteoclast differentiation	GO:0030316	0.0140596	1.85203	12
GO:BP	regulation of myeloid leukocyte differentiation	GO:0002761	0.0146432	1.83436	13
GO:BP	positive regulation of binding	GO:0051099	0.014687	1.83307	16
GO:BP	endothelial cell migration	GO:0043542	0.0148298	1.82886	17
GO:BP	NADH metabolic process	GO:0006734	0.0154406	1.81134	7
GO:BP	regulation of protein localization to membrane	GO:1905475	0.0156654	1.80506	16
GO:BP	eosinophil chemotaxis	GO:0048245	0.0164645	1.78345	6
GO:BP	positive regulation of kinase activity	GO:0033674	0.0169327	1.77127	27
GO:BP	aging	GO:0007568	0.0177986	1.74962	16
GO:BP	epithelial cell migration	GO:0010631	0.017837	1.74868	20
GO:BP	cell junction organization	GO:0034330	0.0180892	1.74258	36
GO:BP	response to glucocorticoid	GO:0051384	0.0182124	1.73963	15
GO:BP	nucleoside diphosphate metabolic process	GO:0009132	0.0187089	1.72795	13
GO:BP	positive regulation of organelle organization	GO:0010638	0.0193486	1.71335	28
GO:BP	organophosphate biosynthetic process	GO:0090407	0.0193486	1.71335	28
GO:BP	regulation of cellular response to stress	GO:0080135	0.0194256	1.71163	33
GO:BP	response to nutrient	GO:0007584	0.0194901	1.71019	15
GO:BP	regulation of ion transport	GO:0043269	0.0201726	1.69524	35
GO:BP	epithelium migration	GO:0090132	0.0206961	1.68411	20
GO:BP	regulation of smooth muscle cell proliferation	GO:0048660	0.0208469	1.68096	15
GO:BP	nucleoside phosphate metabolic process	GO:0006753	0.0219562	1.65844	27
GO:BP	positive regulation of lymphocyte differentiation	GO:0045621	0.0220191	1.6572	12
GO:BP	monocarboxylic acid biosynthetic process	GO:0072330	0.0228581	1.64096	16
GO:BP	anion transport	GO:0006820	0.023184	1.63481	29
GO:BP	regulation of endocytosis	GO:0030100	0.023764	1.62408	17
GO:BP	regulation of actin filament organization	GO:0110053	0.0242008	1.61617	19
GO:BP	nitric oxide biosynthetic process	GO:0006809	0.024348	1.61354	10
GO:BP	tissue migration	GO:0090130	0.0276856	1.55775	20
GO:BP	cellular response to lipoprotein particle stimulus	GO:0071402	0.0279398	1.55378	7
GO:BP	positive regulation of protein kinase activity	GO:0045860	0.0284886	1.54533	24
GO:BP	regulation of endopeptidase activity	GO:0052548	0.0287554	1.54128	26
GO:BP	muscle cell proliferation	GO:0033002	0.0294042	1.53159	18
GO:BP	positive regulation of fat cell differentiation	GO:0045600	0.0303244	1.51821	9
GO:BP	liver development	GO:0001889	0.0313398	1.5039	14
GO:BP	regulation of protein modification process	GO:0031399	0.032654	1.48606	60
GO:BP	activated T cell proliferation	GO:0050798	0.0331091	1.48005	8
GO:BP	membrane organization	GO:0061024	0.0346867	1.45984	39
GO:BP	smooth muscle cell proliferation	GO:0048659	0.035095	1.45476	15
GO:BP	positive regulation of T cell differentiation	GO:0045582	0.0354406	1.4505	11
GO:BP	actin filament bundle assembly	GO:0051017	0.0359593	1.44419	14
GO:BP	positive regulation of epithelial cell proliferation	GO:0050679	0.0369692	1.43216	16
GO:BP	cell cycle phase transition	GO:0044770	0.037576	1.42509	27
GO:BP	hepaticobiliary system development	GO:0061008	0.0384866	1.41469	14
GO:BP	response to cAMP	GO:0051591	0.0388284	1.41085	11
GO:BP	negative regulation of alpha-beta T cell activation	GO:0046636	0.0402114	1.39565	7
GO:BP	cell development	GO:0048468	0.0410797	1.38637	83
GO:BP	regulation of kinase activity	GO:0043549	0.0412659	1.38441	35
GO:BP	cellular component disassembly	GO:0022411	0.0421664	1.37503	24
GO:BP	actin filament bundle organization	GO:0061572	0.0440151	1.3564	14
GO:BP	primary metabolic process	GO:0044238	0.0441572	1.355	333
GO:BP	nucleotide metabolic process	GO:0009117	0.0444692	1.35194	26
GO:BP	eosinophil migration	GO:0072677	0.0448634	1.34811	6
GO:BP	small molecule catabolic process	GO:0044282	0.045648	1.34058	22
GO:BP	negative regulation of cysteine-type endopeptidase activity	GO:2000117	0.0464538	1.33298	11
GO:BP	neutrophil migration	GO:1990266	0.0465689	1.3319	12
GO:BP	lipid catabolic process	GO:0016042	0.0494928	1.30546	21
GO:BP	regulation of establishment of protein localization	GO:0070201	0.049664	1.30396	29
GO:CC	cytoplasm	GO:0005737	7.92327e-58	57.1011	447
GO:CC	membrane	GO:0016020	1.6238e-34	33.7895	378
GO:CC	cellular anatomical entity	GO:0110165	3.60565e-30	29.443	589
GO:CC	endomembrane system	GO:0012505	1.04223e-28	27.982	205
GO:CC	organelle membrane	GO:0031090	7.29745e-24	23.1368	163
GO:CC	vesicle	GO:0031982	1.37861e-20	19.8606	124
GO:CC	cytoplasmic vesicle	GO:0031410	9.02411e-20	19.0446	117
GO:CC	intracellular vesicle	GO:0097708	9.78298e-20	19.0095	117
GO:CC	membrane protein complex	GO:0098796	2.87371e-19	18.5416	85
GO:CC	intracellular anatomical structure	GO:0005622	4.76797e-18	17.3217	485
GO:CC	membrane-bounded organelle	GO:0043227	2.31052e-15	14.6363	429
GO:CC	intracellular membrane-bounded organelle	GO:0043231	3.16789e-15	14.4992	419
GO:CC	organelle	GO:0043226	2.32173e-14	13.6342	450
GO:CC	mitochondrion	GO:0005739	2.40343e-14	13.6192	102
GO:CC	cell surface	GO:0009986	3.07559e-14	13.5121	73
GO:CC	intracellular organelle	GO:0043229	3.24651e-14	13.4886	443
GO:CC	cell periphery	GO:0071944	4.75133e-14	13.3232	245
GO:CC	cytosol	GO:0005829	1.48515e-13	12.8282	166
GO:CC	plasma membrane	GO:0005886	4.22116e-13	12.3746	230
GO:CC	endoplasmic reticulum	GO:0005783	4.94283e-13	12.306	96
GO:CC	vacuole	GO:0005773	1.17162e-10	9.93121	47
GO:CC	organelle envelope	GO:0031967	1.71693e-10	9.76525	69
GO:CC	envelope	GO:0031975	1.71693e-10	9.76525	69
GO:CC	lysosome	GO:0005764	2.88299e-10	9.54016	42
GO:CC	lytic vacuole	GO:0000323	2.88299e-10	9.54016	42
GO:CC	bounding membrane of organelle	GO:0098588	3.64041e-10	9.43885	84
GO:CC	myelin sheath	GO:0043209	3.72767e-10	9.42856	26
GO:CC	side of membrane	GO:0098552	9.20296e-10	9.03607	52
GO:CC	organelle subcompartment	GO:0031984	1.29137e-09	8.88895	71
GO:CC	protein-containing complex	GO:0032991	5.44352e-09	8.26412	227
GO:CC	endosome	GO:0005768	7.98664e-09	8.09764	55
GO:CC	nuclear outer membrane-endoplasmic reticulum membrane network	GO:0042175	1.5298e-08	7.81537	59
GO:CC	endoplasmic reticulum membrane	GO:0005789	1.59107e-08	7.79831	58
GO:CC	endoplasmic reticulum subcompartment	GO:0098827	2.07579e-08	7.68282	58
GO:CC	plasma membrane protein complex	GO:0098797	3.62928e-08	7.44018	40
GO:CC	endocytic vesicle	GO:0030139	5.09946e-08	7.29248	23
GO:CC	extracellular region	GO:0005576	7.60532e-08	7.11888	111
GO:CC	perinuclear region of cytoplasm	GO:0048471	9.25618e-08	7.03357	48
GO:CC	intrinsic component of membrane	GO:0031224	2.18348e-07	6.66085	223
GO:CC	integral component of membrane	GO:0016021	3.36959e-07	6.47242	218
GO:CC	vesicle membrane	GO:0012506	5.76114e-07	6.23949	49
GO:CC	extracellular space	GO:0005615	6.60354e-07	6.18022	85
GO:CC	cell projection	GO:0042995	9.81979e-07	6.0079	101
GO:CC	anchoring junction	GO:0070161	1.64704e-06	5.7833	41
GO:CC	external side of plasma membrane	GO:0009897	1.78257e-06	5.74895	38
GO:CC	melanosome	GO:0042470	2.26576e-06	5.64479	15
GO:CC	pigment granule	GO:0048770	2.26576e-06	5.64479	15
GO:CC	plasma membrane bounded cell projection	GO:0120025	2.35174e-06	5.62861	97
GO:CC	cell junction	GO:0030054	3.75717e-06	5.42514	87
GO:CC	mitochondrial envelope	GO:0005740	5.01932e-06	5.29936	43
GO:CC	cytoplasmic vesicle membrane	GO:0030659	5.76248e-06	5.23939	46
GO:CC	cell-substrate junction	GO:0030055	5.82913e-06	5.2344	20
GO:CC	apical part of cell	GO:0045177	7.59029e-06	5.11974	33
GO:CC	membrane raft	GO:0045121	1.13646e-05	4.94445	29
GO:CC	membrane microdomain	GO:0098857	1.19881e-05	4.92125	29
GO:CC	mitochondrial protein-containing complex	GO:0098798	1.27987e-05	4.89283	24
GO:CC	focal adhesion	GO:0005925	1.31143e-05	4.88225	19
GO:CC	plasma membrane region	GO:0098590	1.39668e-05	4.8549	62
GO:CC	plasma membrane signaling receptor complex	GO:0098802	2.27367e-05	4.64327	18
GO:CC	actin cytoskeleton	GO:0015629	2.76177e-05	4.55881	32
GO:CC	MHC class II protein complex	GO:0042613	3.00427e-05	4.52226	6
GO:CC	mitochondrial membrane	GO:0031966	3.48783e-05	4.45744	39
GO:CC	phagocytic vesicle	GO:0045335	4.65737e-05	4.33186	14
GO:CC	inner mitochondrial membrane protein complex	GO:0098800	6.68519e-05	4.17489	16
GO:CC	collagen-containing extracellular matrix	GO:0062023	7.56947e-05	4.12093	26
GO:CC	cell body	GO:0044297	9.38805e-05	4.02742	42
GO:CC	extrinsic component of membrane	GO:0019898	0.000163118	3.7875	24
GO:CC	Golgi apparatus	GO:0005794	0.00016754	3.77588	64
GO:CC	synapse	GO:0045202	0.000230431	3.63746	63
GO:CC	extracellular matrix	GO:0031012	0.000250828	3.60062	30
GO:CC	cell-cell junction	GO:0005911	0.000262376	3.58108	31
GO:CC	external encapsulating structure	GO:0030312	0.000272569	3.56452	30
GO:CC	receptor complex	GO:0043235	0.000290852	3.53633	26
GO:CC	cell leading edge	GO:0031252	0.000337978	3.47111	28
GO:CC	granulocyte macrophage colony-stimulating factor receptor complex	GO:0030526	0.000374932	3.42605	4
GO:CC	cytoskeleton	GO:0005856	0.000746003	3.12726	85
GO:CC	early endosome	GO:0005769	0.000757209	3.12078	25
GO:CC	ruffle	GO:0001726	0.000916302	3.03796	16
GO:CC	apical plasma membrane	GO:0016324	0.0011838	2.92672	25
GO:CC	extrinsic component of plasma membrane	GO:0019897	0.0013054	2.88426	16
GO:CC	basal part of cell	GO:0045178	0.00140746	2.85157	21
GO:CC	neuron projection	GO:0043005	0.00246503	2.60818	62
GO:CC	dense body	GO:0097433	0.00253364	2.59626	4
GO:CC	somatodendritic compartment	GO:0036477	0.00269279	2.5698	47
GO:CC	oligosaccharyltransferase complex	GO:0008250	0.00283221	2.54787	5
GO:CC	respirasome	GO:0070469	0.00315657	2.50078	11
GO:CC	nuclear envelope	GO:0005635	0.00324734	2.48847	27
GO:CC	oxidoreductase complex	GO:1990204	0.00423653	2.37299	12
GO:CC	endosome membrane	GO:0010008	0.00427464	2.3691	25
GO:CC	mitochondrial respiratory chain complex IV	GO:0005751	0.00451171	2.34566	6
GO:CC	mitochondrial inner membrane	GO:0005743	0.00451543	2.3453	26
GO:CC	cyclin-dependent protein kinase holoenzyme complex	GO:0000307	0.00477001	2.32148	8
GO:CC	cell cortex	GO:0005938	0.00619455	2.20799	21
GO:CC	cytochrome complex	GO:0070069	0.0078658	2.10426	7
GO:CC	vacuolar membrane	GO:0005774	0.00846766	2.07224	20
GO:CC	respiratory chain complex	GO:0098803	0.00867042	2.06196	10
GO:CC	mitochondrial respirasome	GO:0005746	0.00867042	2.06196	10
GO:CC	respiratory chain complex IV	GO:0045277	0.00907387	2.04221	6
GO:CC	neuronal cell body	GO:0043025	0.00974707	2.01113	34
GO:CC	endoplasmic reticulum protein-containing complex	GO:0140534	0.0103414	1.98542	12
GO:CC	peptidase complex	GO:1905368	0.0120352	1.91955	12
GO:CC	tetraspanin-enriched microdomain	GO:0097197	0.0144204	1.84102	4
GO:CC	late endosome	GO:0005770	0.0157143	1.80371	18
GO:CC	lamellipodium	GO:0030027	0.0184997	1.73284	15
GO:CC	integral component of plasma membrane	GO:0005887	0.0194837	1.71033	57
GO:CC	basal plasma membrane	GO:0009925	0.019801	1.70331	18
GO:CC	axon	GO:0030424	0.0214659	1.66825	35
GO:CC	postsynaptic actin cytoskeleton	GO:0098871	0.0222661	1.65236	4
GO:CC	catalytic complex	GO:1902494	0.0243869	1.61284	58
GO:CC	intrinsic component of plasma membrane	GO:0031226	0.0246408	1.60835	59
GO:CC	endopeptidase complex	GO:1905369	0.0258913	1.58685	10
GO:CC	actin filament	GO:0005884	0.0271797	1.56576	11
GO:CC	clathrin-coated pit	GO:0005905	0.0288729	1.53951	8
GO:CC	MHC protein complex	GO:0042611	0.0289592	1.53821	6
GO:CC	organelle inner membrane	GO:0019866	0.0347178	1.45945	26
GO:CC	cytoplasmic side of membrane	GO:0098562	0.0356821	1.44755	14
GO:CC	cytoplasmic side of plasma membrane	GO:0009898	0.0370077	1.43171	13
GO:CC	multivesicular body	GO:0005771	0.0442918	1.35368	8
KEGG	Phagosome	KEGG:04145	3.80582e-08	7.41955	27
KEGG	Rheumatoid arthritis	KEGG:05323	2.07564e-05	4.68285	16
KEGG	Tuberculosis	KEGG:05152	4.64705e-05	4.33282	23
KEGG	Lysosome	KEGG:04142	0.000505552	3.29623	18
KEGG	Huntington disease	KEGG:05016	0.000994275	3.00249	28
KEGG	Antigen processing and presentation	KEGG:04612	0.0012094	2.91743	13
KEGG	Leishmaniasis	KEGG:05140	0.00144391	2.84046	12
KEGG	Parkinson disease	KEGG:05012	0.00195809	2.70817	25
KEGG	Oxidative phosphorylation	KEGG:00190	0.00422921	2.37374	16
KEGG	Proteoglycans in cancer	KEGG:05205	0.00438625	2.35791	21
KEGG	Hematopoietic cell lineage	KEGG:04640	0.00518411	2.28533	13
KEGG	Viral myocarditis	KEGG:05416	0.00527165	2.27805	12
KEGG	Apoptosis	KEGG:04210	0.00566078	2.24712	16
KEGG	Biosynthesis of amino acids	KEGG:01230	0.00601024	2.22111	12
KEGG	Focal adhesion	KEGG:04510	0.00928342	2.03229	20
KEGG	Metabolic pathways	KEGG:01100	0.0129259	1.88854	90
KEGG	Bacterial invasion of epithelial cells	KEGG:05100	0.0190485	1.72014	11
KEGG	Prion disease	KEGG:05020	0.0219935	1.65771	23
KEGG	Asthma	KEGG:05310	0.0310766	1.50757	6
KEGG	Fluid shear stress and atherosclerosis	KEGG:05418	0.0496051	1.30447	15
REAC	Metabolism	REAC:R-MMU-1430728	0.000253815	3.59548	109
REAC	Platelet activation, signaling and aggregation	REAC:R-MMU-76002	0.00267376	2.57288	26
REAC	Hemostasis	REAC:R-MMU-109582	0.00464747	2.33278	48
REAC	The citric acid (TCA) cycle and respiratory electron transport	REAC:R-MMU-1428517	0.00629874	2.20075	20
REAC	Neutrophil degranulation	REAC:R-MMU-6798695	0.00881172	2.05494	41
REAC	Trafficking and processing of endosomal TLR	REAC:R-MMU-1679131	0.0191678	1.71743	5
REAC	Immune System	REAC:R-MMU-168256	0.0246693	1.60784	98
REAC	Respiratory electron transport, ATP synthesis by chemiosmotic coupling, and heat production by uncoupling proteins.	REAC:R-MMU-163200	0.0281303	1.55083	15
REAC	Cholesterol biosynthesis	REAC:R-MMU-191273	0.0294348	1.53114	7
REAC	Response to elevated platelet cytosolic Ca2+	REAC:R-MMU-76005	0.0312019	1.50582	15
REAC	Recycling pathway of L1	REAC:R-MMU-437239	0.0323158	1.49059	8
WP	Cholesterol biosynthesis	WP:WP103	0.000239991	3.6198	7
WP	Prostaglandin synthesis and regulation	WP:WP374	0.000744795	3.12796	9
WP	Focal adhesion	WP:WP85	0.00692098	2.15983	22
WP	Primary focal segmental glomerulosclerosis (FSGS)	WP:WP2573	0.0139959	1.854	12
WP	Electron transport chain	WP:WP295	0.0472668	1.32544	13

## Sheet: WT_C_vs_WT_IL13_downregulated
Supplementary Table 3
source	term name	term id	adjusted p-value	negative log10 of adjusted p-value	intersection size
GO:MF	protein binding	GO:0005515	6.44967e-28	27.1905	279
GO:MF	binding	GO:0005488	6.15532e-18	17.2107	340
GO:MF	signaling receptor binding	GO:0005102	1.0402e-09	8.98288	67
GO:MF	ion binding	GO:0043167	1.2743e-07	6.89473	149
GO:MF	metal ion binding	GO:0046872	7.83597e-05	4.10591	105
GO:MF	enzyme binding	GO:0019899	0.000205032	3.68818	67
GO:MF	lipid binding	GO:0008289	0.000220208	3.65717	34
GO:MF	cation binding	GO:0043169	0.000258778	3.58707	105
GO:MF	immune receptor activity	GO:0140375	0.000534239	3.27226	12
GO:MF	molecular function regulator activity	GO:0098772	0.000556043	3.25489	59
GO:MF	chemokine receptor binding	GO:0042379	0.00168703	2.77288	9
GO:MF	SMAD binding	GO:0046332	0.00349281	2.45683	9
GO:MF	chemokine activity	GO:0008009	0.00352397	2.45297	7
GO:MF	protein-containing complex binding	GO:0044877	0.00448036	2.34869	47
GO:MF	bHLH transcription factor binding	GO:0043425	0.0066463	2.17742	6
GO:MF	MHC protein binding	GO:0042287	0.00811862	2.09052	7
GO:MF	cell adhesion molecule binding	GO:0050839	0.00833267	2.07922	16
GO:MF	identical protein binding	GO:0042802	0.0110097	1.95822	62
GO:MF	kinase binding	GO:0019900	0.0159739	1.79659	30
GO:MF	anion binding	GO:0043168	0.0183108	1.73729	64
GO:MF	G protein-coupled receptor binding	GO:0001664	0.0209897	1.67799	16
GO:MF	small molecule binding	GO:0036094	0.0235705	1.62763	66
GO:MF	phospholipid binding	GO:0005543	0.0283323	1.54772	20
GO:MF	signaling receptor regulator activity	GO:0030545	0.0327827	1.48436	23
GO:MF	CCR1 chemokine receptor binding	GO:0031726	0.0361204	1.44225	3
GO:MF	enzyme regulator activity	GO:0030234	0.0480315	1.31847	37
GO:BP	immune system process	GO:0002376	5.26258e-33	32.2788	134
GO:BP	biological regulation	GO:0065007	1.13338e-32	31.9456	325
GO:BP	regulation of biological process	GO:0050789	2.22539e-30	29.6526	312
GO:BP	response to external stimulus	GO:0009605	2.45258e-30	29.6104	136
GO:BP	regulation of cellular process	GO:0050794	5.71265e-30	29.2432	300
GO:BP	positive regulation of biological process	GO:0048518	1.75364e-27	26.7561	203
GO:BP	response to stimulus	GO:0050896	7.17949e-26	25.1439	262
GO:BP	cell migration	GO:0016477	6.82805e-25	24.1657	86
GO:BP	defense response	GO:0006952	7.20213e-24	23.1425	92
GO:BP	regulation of response to stimulus	GO:0048583	9.65268e-24	23.0154	143
GO:BP	cell surface receptor signaling pathway	GO:0007166	1.1244e-23	22.9491	118
GO:BP	positive regulation of cellular process	GO:0048522	1.52214e-23	22.8175	185
GO:BP	signal transduction	GO:0007165	4.17487e-23	22.3794	199
GO:BP	signaling	GO:0023052	1.34452e-22	21.8714	208
GO:BP	intracellular signal transduction	GO:0035556	1.48673e-22	21.8278	109
GO:BP	cellular response to stimulus	GO:0051716	3.23494e-22	21.4901	229
GO:BP	cell communication	GO:0007154	5.17097e-22	21.2864	208
GO:BP	system development	GO:0048731	6.72386e-22	21.1724	152
GO:BP	regulation of immune system process	GO:0002682	1.86037e-21	20.7304	81
GO:BP	cell motility	GO:0048870	2.73162e-21	20.5636	86
GO:BP	localization of cell	GO:0051674	2.73162e-21	20.5636	86
GO:BP	biological process involved in interspecies interaction between organisms	GO:0044419	1.19817e-20	19.9215	90
GO:BP	regulation of localization	GO:0032879	1.59582e-20	19.797	114
GO:BP	circulatory system development	GO:0072359	1.80187e-20	19.7443	70
GO:BP	multicellular organism development	GO:0007275	2.2489e-20	19.648	159
GO:BP	regulation of signal transduction	GO:0009966	2.59735e-20	19.5855	114
GO:BP	positive regulation of metabolic process	GO:0009893	2.65508e-20	19.5759	136
GO:BP	positive regulation of macromolecule metabolic process	GO:0010604	3.85099e-20	19.4144	129
GO:BP	response to other organism	GO:0051707	4.92779e-20	19.3073	85
GO:BP	regulation of response to external stimulus	GO:0032101	5.50153e-20	19.2595	62
GO:BP	response to external biotic stimulus	GO:0043207	5.73738e-20	19.2413	85
GO:BP	movement of cell or subcellular component	GO:0006928	5.85454e-20	19.2325	95
GO:BP	locomotion	GO:0040011	6.06538e-20	19.2171	89
GO:BP	anatomical structure development	GO:0048856	1.00188e-19	18.9992	179
GO:BP	regulation of cell migration	GO:0030334	1.39002e-19	18.857	61
GO:BP	response to stress	GO:0006950	1.88912e-19	18.7237	135
GO:BP	developmental process	GO:0032502	2.24085e-19	18.6496	189
GO:BP	response to biotic stimulus	GO:0009607	2.75396e-19	18.56	85
GO:BP	leukocyte migration	GO:0050900	7.516e-19	18.124	39
GO:BP	localization	GO:0051179	7.975e-19	18.0983	179
GO:BP	regulation of locomotion	GO:0040012	1.37616e-18	17.8613	63
GO:BP	regulation of cell motility	GO:2000145	3.14842e-18	17.5019	61
GO:BP	regulation of multicellular organismal process	GO:0051239	3.51993e-18	17.4535	109
GO:BP	regulation of cell communication	GO:0010646	4.14823e-18	17.3821	122
GO:BP	regulation of signaling	GO:0023051	5.29334e-18	17.2763	122
GO:BP	regulation of cellular component movement	GO:0051270	8.77345e-18	17.0568	63
GO:BP	anatomical structure morphogenesis	GO:0009653	5.84237e-17	16.2334	105
GO:BP	inflammatory response	GO:0006954	9.62373e-17	16.0167	51
GO:BP	cellular response to chemical stimulus	GO:0070887	1.33428e-16	15.8748	119
GO:BP	positive regulation of response to stimulus	GO:0048584	2.11251e-16	15.6752	92
GO:BP	immune response	GO:0006955	4.04624e-16	15.3929	81
GO:BP	regulation of molecular function	GO:0065009	5.39769e-16	15.2678	108
GO:BP	positive regulation of response to external stimulus	GO:0032103	8.49828e-16	15.0707	39
GO:BP	cell activation	GO:0001775	2.06027e-15	14.6861	62
GO:BP	positive regulation of signal transduction	GO:0009967	2.54174e-15	14.5949	72
GO:BP	response to organic substance	GO:0010033	3.70312e-15	14.4314	122
GO:BP	anatomical structure formation involved in morphogenesis	GO:0048646	4.17581e-15	14.3793	62
GO:BP	cellular process	GO:0009987	6.0704e-15	14.2168	374
GO:BP	regulation of defense response	GO:0031347	9.87572e-15	14.0054	44
GO:BP	cell chemotaxis	GO:0060326	1.00423e-14	13.9982	32
GO:BP	blood vessel development	GO:0001568	1.04482e-14	13.981	48
GO:BP	regulation of inflammatory response	GO:0050727	1.13442e-14	13.9452	33
GO:BP	vasculature development	GO:0001944	1.17052e-14	13.9316	49
GO:BP	regulation of catalytic activity	GO:0050790	1.19182e-14	13.9238	89
GO:BP	positive regulation of cellular metabolic process	GO:0031325	1.75054e-14	13.7568	113
GO:BP	cell death	GO:0008219	1.84216e-14	13.7347	87
GO:BP	cellular developmental process	GO:0048869	3.90903e-14	13.4079	138
GO:BP	chemotaxis	GO:0006935	5.30132e-14	13.2756	43
GO:BP	cell differentiation	GO:0030154	5.67308e-14	13.2462	137
GO:BP	taxis	GO:0042330	5.96541e-14	13.2244	43
GO:BP	regulation of transport	GO:0051049	6.04764e-14	13.2184	78
GO:BP	regulation of developmental process	GO:0050793	6.5818e-14	13.1817	96
GO:BP	positive regulation of multicellular organismal process	GO:0051240	6.92711e-14	13.1594	71
GO:BP	positive regulation of gene expression	GO:0010628	7.04818e-14	13.1519	61
GO:BP	leukocyte chemotaxis	GO:0030595	9.24074e-14	13.0343	27
GO:BP	positive regulation of nitrogen compound metabolic process	GO:0051173	9.58849e-14	13.0182	107
GO:BP	regulation of intracellular signal transduction	GO:1902531	1.41969e-13	12.8478	71
GO:BP	regulation of response to stress	GO:0080134	1.88286e-13	12.7252	63
GO:BP	animal organ development	GO:0048513	2.51943e-13	12.5987	120
GO:BP	defense response to other organism	GO:0098542	2.95097e-13	12.53	60
GO:BP	tube morphogenesis	GO:0035239	4.08491e-13	12.3888	51
GO:BP	programmed cell death	GO:0012501	5.34366e-13	12.2722	80
GO:BP	positive regulation of catalytic activity	GO:0043085	5.67332e-13	12.2462	57
GO:BP	cellular response to organic substance	GO:0071310	6.58514e-13	12.1814	97
GO:BP	regulation of cell adhesion	GO:0030155	7.20295e-13	12.1425	46
GO:BP	regulation of cellular metabolic process	GO:0031323	7.74415e-13	12.111	161
GO:BP	apoptotic process	GO:0006915	1.12395e-12	11.9493	78
GO:BP	tube development	GO:0035295	1.8634e-12	11.7297	57
GO:BP	positive regulation of intracellular signal transduction	GO:1902533	2.35164e-12	11.6286	52
GO:BP	regulation of primary metabolic process	GO:0080090	3.25936e-12	11.4869	157
GO:BP	regulation of metabolic process	GO:0019222	4.52954e-12	11.3439	180
GO:BP	positive regulation of locomotion	GO:0040017	4.58071e-12	11.3391	40
GO:BP	positive regulation of cellular biosynthetic process	GO:0031328	5.30561e-12	11.2753	78
GO:BP	regulation of multicellular organismal development	GO:2000026	5.58228e-12	11.2532	65
GO:BP	immune system development	GO:0002520	6.32696e-12	11.1988	54
GO:BP	positive regulation of biosynthetic process	GO:0009891	6.35727e-12	11.1967	79
GO:BP	response to cytokine	GO:0034097	6.79389e-12	11.1679	56
GO:BP	regulation of biological quality	GO:0065008	6.83051e-12	11.1655	120
GO:BP	leukocyte activation	GO:0045321	6.84355e-12	11.1647	53
GO:BP	hematopoietic or lymphoid organ development	GO:0048534	8.57843e-12	11.0666	52
GO:BP	negative regulation of cellular process	GO:0048523	9.44784e-12	11.0247	141
GO:BP	positive regulation of cell migration	GO:0030335	9.92834e-12	11.0031	38
GO:BP	transport	GO:0006810	1.88496e-11	10.7247	130
GO:BP	hemopoiesis	GO:0030097	2.32103e-11	10.6343	50
GO:BP	positive regulation of cellular component movement	GO:0051272	2.38184e-11	10.6231	39
GO:BP	cellular response to cytokine stimulus	GO:0071345	2.64355e-11	10.5778	52
GO:BP	positive regulation of developmental process	GO:0051094	2.87757e-11	10.541	62
GO:BP	regulation of cell death	GO:0010941	2.99454e-11	10.5237	71
GO:BP	blood vessel morphogenesis	GO:0048514	3.25965e-11	10.4868	40
GO:BP	regulation of nitrogen compound metabolic process	GO:0051171	3.83604e-11	10.4161	151
GO:BP	cell population proliferation	GO:0008283	4.09523e-11	10.3877	78
GO:BP	establishment of localization	GO:0051234	4.22361e-11	10.3743	132
GO:BP	multicellular organismal process	GO:0032501	4.35497e-11	10.361	201
GO:BP	positive regulation of cell communication	GO:0010647	4.39777e-11	10.3568	73
GO:BP	positive regulation of cell motility	GO:2000147	4.66934e-11	10.3307	38
GO:BP	positive regulation of signaling	GO:0023056	5.15783e-11	10.2875	73
GO:BP	positive regulation of immune system process	GO:0002684	5.95337e-11	10.2252	50
GO:BP	positive regulation of macromolecule biosynthetic process	GO:0010557	6.71604e-11	10.1729	73
GO:BP	cell adhesion	GO:0007155	8.52458e-11	10.0693	61
GO:BP	regulation of programmed cell death	GO:0043067	9.61935e-11	10.0169	66
GO:BP	leukocyte differentiation	GO:0002521	1.14204e-10	9.94232	38
GO:BP	regulation of chemotaxis	GO:0050920	1.24846e-10	9.90363	24
GO:BP	response to virus	GO:0009615	1.50977e-10	9.82109	30
GO:BP	regulation of protein kinase activity	GO:0045859	1.51307e-10	9.82014	39
GO:BP	regulation of macromolecule metabolic process	GO:0060255	1.85943e-10	9.73062	167
GO:BP	positive regulation of molecular function	GO:0044093	2.11682e-10	9.67432	63
GO:BP	regulation of protein phosphorylation	GO:0001932	2.17e-10	9.66354	53
GO:BP	response to bacterium	GO:0009617	2.39543e-10	9.62062	50
GO:BP	negative regulation of multicellular organismal process	GO:0051241	3.43157e-10	9.46451	51
GO:BP	regulation of apoptotic process	GO:0042981	4.06264e-10	9.39119	64
GO:BP	cytokine-mediated signaling pathway	GO:0019221	4.72249e-10	9.32583	32
GO:BP	myeloid leukocyte migration	GO:0097529	4.89324e-10	9.3104	23
GO:BP	regulation of protein metabolic process	GO:0051246	5.42093e-10	9.26593	87
GO:BP	mononuclear cell migration	GO:0071674	6.49181e-10	9.18763	21
GO:BP	negative regulation of biological process	GO:0048519	6.80364e-10	9.16726	151
GO:BP	regulation of cellular protein metabolic process	GO:0032268	6.98518e-10	9.15582	83
GO:BP	positive regulation of cytokine production	GO:0001819	7.06807e-10	9.1507	33
GO:BP	regulation of cytokine production	GO:0001817	1.06127e-09	8.97417	41
GO:BP	regulation of cell differentiation	GO:0045595	1.10795e-09	8.95548	66
GO:BP	cytokine production	GO:0001816	1.37207e-09	8.86262	41
GO:BP	positive regulation of cell death	GO:0010942	2.0069e-09	8.69747	38
GO:BP	regulation of hydrolase activity	GO:0051336	2.84624e-09	8.54573	48
GO:BP	angiogenesis	GO:0001525	3.13692e-09	8.5035	34
GO:BP	regulation of leukocyte migration	GO:0002685	3.68359e-09	8.43373	22
GO:BP	regulation of MAPK cascade	GO:0043408	3.83514e-09	8.41622	39
GO:BP	positive regulation of inflammatory response	GO:0050729	3.87169e-09	8.4121	18
GO:BP	phosphate-containing compound metabolic process	GO:0006796	4.03625e-09	8.39402	88
GO:BP	regulation of cellular component organization	GO:0051128	4.04028e-09	8.39359	80
GO:BP	regulation of kinase activity	GO:0043549	4.15165e-09	8.38178	40
GO:BP	protein phosphorylation	GO:0006468	4.20536e-09	8.3762	63
GO:BP	positive regulation of apoptotic process	GO:0043065	4.33029e-09	8.36348	35
GO:BP	positive regulation of transcription, DNA-templated	GO:0045893	4.70555e-09	8.32739	64
GO:BP	positive regulation of nucleic acid-templated transcription	GO:1903508	4.70555e-09	8.32739	64
GO:BP	positive regulation of protein metabolic process	GO:0051247	4.73125e-09	8.32502	60
GO:BP	negative regulation of response to stimulus	GO:0048585	5.39457e-09	8.26804	62
GO:BP	positive regulation of RNA biosynthetic process	GO:1902680	5.49094e-09	8.26035	64
GO:BP	tissue development	GO:0009888	5.5301e-09	8.25727	72
GO:BP	phosphorus metabolic process	GO:0006793	5.96971e-09	8.22405	88
GO:BP	MAPK cascade	GO:0000165	6.05835e-09	8.21765	41
GO:BP	regulation of phosphorylation	GO:0042325	6.39909e-09	8.19388	54
GO:BP	positive regulation of programmed cell death	GO:0043068	7.34552e-09	8.13398	35
GO:BP	positive regulation of RNA metabolic process	GO:0051254	7.36711e-09	8.1327	67
GO:BP	nervous system development	GO:0007399	8.26216e-09	8.08291	81
GO:BP	phosphorylation	GO:0016310	9.71952e-09	8.01236	69
GO:BP	regulation of phosphate metabolic process	GO:0019220	1.33899e-08	7.87322	57
GO:BP	regulation of phosphorus metabolic process	GO:0051174	1.3765e-08	7.86122	57
GO:BP	regulation of biosynthetic process	GO:0009889	1.39954e-08	7.85401	115
GO:BP	response to chemical	GO:0042221	1.47183e-08	7.83214	145
GO:BP	positive regulation of MAPK cascade	GO:0043410	1.47195e-08	7.83211	32
GO:BP	regulation of anatomical structure morphogenesis	GO:0022603	1.47819e-08	7.83027	45
GO:BP	response to molecule of bacterial origin	GO:0002237	1.93725e-08	7.71281	30
GO:BP	regulation of cellular biosynthetic process	GO:0031326	1.97322e-08	7.70482	113
GO:BP	positive regulation of cell adhesion	GO:0045785	2.40666e-08	7.61859	30
GO:BP	positive regulation of defense response	GO:0031349	2.43081e-08	7.61425	24
GO:BP	positive regulation of chemotaxis	GO:0050921	2.59551e-08	7.58578	18
GO:BP	cellular biosynthetic process	GO:0044249	2.81393e-08	7.55069	141
GO:BP	regulation of cell activation	GO:0050865	2.89273e-08	7.53869	38
GO:BP	regulation of cell population proliferation	GO:0042127	3.12746e-08	7.50481	64
GO:BP	lymphocyte activation	GO:0046649	3.23994e-08	7.48946	42
GO:BP	positive regulation of transport	GO:0051050	3.45761e-08	7.46122	46
GO:BP	response to lipid	GO:0033993	3.51964e-08	7.4535	48
GO:BP	innate immune response	GO:0045087	4.15764e-08	7.38115	43
GO:BP	response to lipopolysaccharide	GO:0032496	4.17482e-08	7.37936	29
GO:BP	positive regulation of nucleobase-containing compound metabolic process	GO:0045935	4.54525e-08	7.34244	70
GO:BP	response to oxygen-containing compound	GO:1901700	5.73429e-08	7.24152	69
GO:BP	regulation of gene expression	GO:0010468	5.73962e-08	7.24112	135
GO:BP	regulation of protein modification process	GO:0031399	6.12333e-08	7.21301	59
GO:BP	regulation of immune response	GO:0050776	6.29657e-08	7.2009	43
GO:BP	regulation of transferase activity	GO:0051338	1.04745e-07	6.97987	41
GO:BP	neurogenesis	GO:0022008	1.21903e-07	6.91399	64
GO:BP	positive regulation of cell differentiation	GO:0045597	1.23669e-07	6.90774	43
GO:BP	biosynthetic process	GO:0009058	1.28641e-07	6.89062	142
GO:BP	T cell activation	GO:0042110	1.39012e-07	6.85695	31
GO:BP	positive regulation of cellular protein metabolic process	GO:0032270	1.44914e-07	6.83889	55
GO:BP	negative regulation of signal transduction	GO:0009968	1.52463e-07	6.81684	50
GO:BP	regulation of macromolecule biosynthetic process	GO:0010556	1.55789e-07	6.80746	107
GO:BP	response to organic cyclic compound	GO:0014070	2.23318e-07	6.65108	47
GO:BP	organic substance biosynthetic process	GO:1901576	2.95403e-07	6.52958	139
GO:BP	positive regulation of phosphorus metabolic process	GO:0010562	3.23082e-07	6.49069	42
GO:BP	positive regulation of phosphate metabolic process	GO:0045937	3.23082e-07	6.49069	42
GO:BP	positive regulation of hydrolase activity	GO:0051345	3.49761e-07	6.45623	31
GO:BP	regulation of ion transport	GO:0043269	4.08186e-07	6.38914	36
GO:BP	response to xenobiotic stimulus	GO:0009410	4.40713e-07	6.35584	29
GO:BP	regulation of vasculature development	GO:1901342	4.7784e-07	6.32072	23
GO:BP	organonitrogen compound metabolic process	GO:1901564	4.97492e-07	6.30321	151
GO:BP	positive regulation of transcription by RNA polymerase II	GO:0045944	6.54171e-07	6.18431	50
GO:BP	protein metabolic process	GO:0019538	8.1903e-07	6.0867	135
GO:BP	mononuclear cell differentiation	GO:1903131	8.20814e-07	6.08576	28
GO:BP	positive regulation of protein phosphorylation	GO:0001934	8.37583e-07	6.07697	37
GO:BP	negative regulation of molecular function	GO:0044092	1.04356e-06	5.98148	46
GO:BP	immune response-regulating signaling pathway	GO:0002764	1.07304e-06	5.96938	29
GO:BP	regulation of leukocyte activation	GO:0002694	1.11383e-06	5.95318	34
GO:BP	negative regulation of locomotion	GO:0040013	1.28653e-06	5.89058	23
GO:BP	regulation of leukocyte chemotaxis	GO:0002688	1.28741e-06	5.89028	15
GO:BP	negative regulation of response to external stimulus	GO:0032102	1.37581e-06	5.86144	25
GO:BP	negative regulation of cell communication	GO:0010648	2.05974e-06	5.68619	51
GO:BP	regulation of protein serine/threonine kinase activity	GO:0071900	2.12924e-06	5.67177	24
GO:BP	regulation of angiogenesis	GO:0045765	2.142e-06	5.66918	22
GO:BP	protein modification process	GO:0036211	2.18415e-06	5.66072	99
GO:BP	cellular protein modification process	GO:0006464	2.18415e-06	5.66072	99
GO:BP	response to chemokine	GO:1990868	2.2088e-06	5.65584	13
GO:BP	cellular response to chemokine	GO:1990869	2.2088e-06	5.65584	13
GO:BP	macromolecule biosynthetic process	GO:0009059	2.21014e-06	5.65558	119
GO:BP	negative regulation of cell migration	GO:0030336	2.25386e-06	5.64707	21
GO:BP	negative regulation of signaling	GO:0023057	2.27401e-06	5.64321	51
GO:BP	response to endogenous stimulus	GO:0009719	2.33744e-06	5.63126	60
GO:BP	cell-cell adhesion	GO:0098609	2.48399e-06	5.60485	39
GO:BP	cellular response to oxygen-containing compound	GO:1901701	2.52603e-06	5.59756	53
GO:BP	monocyte chemotaxis	GO:0002548	2.64055e-06	5.57831	11
GO:BP	positive regulation of phosphorylation	GO:0042327	2.86754e-06	5.54249	38
GO:BP	myeloid cell differentiation	GO:0030099	2.97489e-06	5.52653	26
GO:BP	small GTPase mediated signal transduction	GO:0007264	3.27914e-06	5.48424	26
GO:BP	cellular protein metabolic process	GO:0044267	4.09879e-06	5.38734	121
GO:BP	regulation of mononuclear cell migration	GO:0071675	5.09503e-06	5.29285	14
GO:BP	negative regulation of cell motility	GO:2000146	5.45294e-06	5.26337	21
GO:BP	positive regulation of protein kinase activity	GO:0045860	5.5142e-06	5.25852	25
GO:BP	negative regulation of developmental process	GO:0051093	5.60364e-06	5.25153	42
GO:BP	chemokine-mediated signaling pathway	GO:0070098	5.69746e-06	5.24432	12
GO:BP	cellular nitrogen compound biosynthetic process	GO:0044271	6.79742e-06	5.16766	117
GO:BP	regulation of peptidyl-tyrosine phosphorylation	GO:0050730	6.97386e-06	5.15653	20
GO:BP	lymphocyte differentiation	GO:0030098	7.38736e-06	5.13151	25
GO:BP	regulation of cell-cell adhesion	GO:0022407	7.67585e-06	5.11487	26
GO:BP	positive regulation of cell population proliferation	GO:0008284	8.52585e-06	5.06926	42
GO:BP	epithelium development	GO:0060429	9.19555e-06	5.03642	47
GO:BP	negative regulation of programmed cell death	GO:0043069	9.78629e-06	5.00938	42
GO:BP	negative regulation of cellular component movement	GO:0051271	9.92618e-06	5.00322	21
GO:BP	negative regulation of cell death	GO:0060548	1.03998e-05	4.98298	45
GO:BP	positive regulation of peptidyl-tyrosine phosphorylation	GO:0050731	1.05384e-05	4.97723	17
GO:BP	regulation of transmembrane transport	GO:0034762	1.06786e-05	4.97148	30
GO:BP	negative regulation of immune system process	GO:0002683	1.30451e-05	4.88455	25
GO:BP	regulation of monocyte chemotaxis	GO:0090025	1.37103e-05	4.86295	8
GO:BP	leukocyte cell-cell adhesion	GO:0007159	1.53998e-05	4.81248	23
GO:BP	negative regulation of apoptotic process	GO:0043066	1.60315e-05	4.79502	41
GO:BP	positive regulation of leukocyte migration	GO:0002687	1.73499e-05	4.7607	15
GO:BP	positive regulation of cell-cell adhesion	GO:0022409	1.87466e-05	4.72708	20
GO:BP	response to growth factor	GO:0070848	1.92259e-05	4.71611	33
GO:BP	lymphocyte migration	GO:0072676	2.01663e-05	4.69537	13
GO:BP	negative regulation of cellular metabolic process	GO:0031324	2.30098e-05	4.63809	76
GO:BP	actin filament-based process	GO:0030029	2.30763e-05	4.63683	35
GO:BP	muscle structure development	GO:0061061	2.31049e-05	4.6363	32
GO:BP	positive regulation of cytosolic calcium ion concentration	GO:0007204	2.86848e-05	4.54235	18
GO:BP	endocytosis	GO:0006897	2.931e-05	4.53298	32
GO:BP	regulation of interleukin-6 production	GO:0032675	2.93378e-05	4.53257	15
GO:BP	interleukin-6 production	GO:0032635	2.93378e-05	4.53257	15
GO:BP	peptidyl-tyrosine phosphorylation	GO:0018108	2.93612e-05	4.53223	23
GO:BP	positive regulation of kinase activity	GO:0033674	3.00188e-05	4.52261	26
GO:BP	macromolecule modification	GO:0043412	3.0553e-05	4.51495	99
GO:BP	cellular macromolecule metabolic process	GO:0044260	3.05799e-05	4.51456	133
GO:BP	regulation of transcription, DNA-templated	GO:0006355	3.33643e-05	4.47672	91
GO:BP	regulation of nucleic acid-templated transcription	GO:1903506	3.3829e-05	4.47071	91
GO:BP	peptidyl-tyrosine modification	GO:0018212	3.39378e-05	4.46932	23
GO:BP	cation transport	GO:0006812	3.42969e-05	4.46475	44
GO:BP	generation of neurons	GO:0048699	3.72837e-05	4.42848	53
GO:BP	regulation of RNA biosynthetic process	GO:2001141	3.77756e-05	4.42279	91
GO:BP	nucleobase-containing compound biosynthetic process	GO:0034654	3.88597e-05	4.4105	100
GO:BP	defense response to virus	GO:0051607	3.98025e-05	4.40009	20
GO:BP	transcription, DNA-templated	GO:0006351	4.10044e-05	4.38717	93
GO:BP	nucleic acid-templated transcription	GO:0097659	4.15619e-05	4.3813	93
GO:BP	defense response to symbiont	GO:0140546	4.21023e-05	4.37569	20
GO:BP	metal ion transport	GO:0030001	4.44679e-05	4.35195	37
GO:BP	heterocycle biosynthetic process	GO:0018130	4.60479e-05	4.33679	101
GO:BP	regulation of MAP kinase activity	GO:0043405	4.89867e-05	4.30992	16
GO:BP	central nervous system development	GO:0007417	4.9894e-05	4.30195	40
GO:BP	RNA biosynthetic process	GO:0032774	5.22254e-05	4.28212	93
GO:BP	regulation of metal ion transport	GO:0010959	5.26574e-05	4.27854	24
GO:BP	aromatic compound biosynthetic process	GO:0019438	5.29394e-05	4.27622	101
GO:BP	neuron differentiation	GO:0030182	5.43991e-05	4.26441	51
GO:BP	regulation of RNA metabolic process	GO:0051252	5.71947e-05	4.24264	96
GO:BP	actin cytoskeleton organization	GO:0030036	6.05687e-05	4.21775	32
GO:BP	positive regulation of transferase activity	GO:0051347	6.13001e-05	4.21254	28
GO:BP	regulation of hemopoiesis	GO:1903706	6.54574e-05	4.18404	23
GO:BP	positive regulation of protein modification process	GO:0031401	6.82244e-05	4.16606	40
GO:BP	response to interferon-alpha	GO:0035455	6.96385e-05	4.15715	8
GO:BP	response to transforming growth factor beta	GO:0071559	7.01451e-05	4.154	18
GO:BP	regulation of calcium ion transport	GO:0051924	7.15518e-05	4.14538	19
GO:BP	T cell differentiation	GO:0030217	8.98221e-05	4.04662	19
GO:BP	organic cyclic compound biosynthetic process	GO:1901362	8.98609e-05	4.04643	103
GO:BP	cellular response to growth factor stimulus	GO:0071363	9.25874e-05	4.03345	31
GO:BP	calcium ion transport	GO:0006816	9.26224e-05	4.03328	24
GO:BP	negative regulation of cellular protein metabolic process	GO:0032269	9.75986e-05	4.01056	40
GO:BP	ossification	GO:0001503	9.82769e-05	4.00755	23
GO:BP	transcription by RNA polymerase II	GO:0006366	9.90706e-05	4.00406	72
GO:BP	ion transport	GO:0006811	0.000103475	3.98517	52
GO:BP	negative regulation of cell population proliferation	GO:0008285	0.00010714	3.97005	32
GO:BP	negative regulation of protein serine/threonine kinase activity	GO:0071901	0.000110499	3.95664	12
GO:BP	positive regulation of ERK1 and ERK2 cascade	GO:0070374	0.000115085	3.93898	17
GO:BP	cellular response to molecule of bacterial origin	GO:0071219	0.000117157	3.93123	20
GO:BP	heart development	GO:0007507	0.000122087	3.91333	29
GO:BP	pattern recognition receptor signaling pathway	GO:0002221	0.000124085	3.90628	15
GO:BP	positive regulation of cell activation	GO:0050867	0.000143541	3.84302	25
GO:BP	regulation of cation transmembrane transport	GO:1904062	0.000146293	3.83478	22
GO:BP	cellular response to lipid	GO:0071396	0.00015032	3.82298	32
GO:BP	positive regulation of vasculature development	GO:1904018	0.000155073	3.80947	15
GO:BP	tumor necrosis factor production	GO:0032640	0.000155073	3.80947	15
GO:BP	positive regulation of angiogenesis	GO:0045766	0.000155073	3.80947	15
GO:BP	regulation of tumor necrosis factor production	GO:0032680	0.000155073	3.80947	15
GO:BP	negative regulation of nitrogen compound metabolic process	GO:0051172	0.000157062	3.80393	71
GO:BP	negative regulation of protein metabolic process	GO:0051248	0.000157544	3.8026	41
GO:BP	regulation of tumor necrosis factor superfamily cytokine production	GO:1903555	0.000192926	3.71461	15
GO:BP	tumor necrosis factor superfamily cytokine production	GO:0071706	0.000192926	3.71461	15
GO:BP	positive regulation of leukocyte cell-cell adhesion	GO:1903039	0.000201394	3.69595	17
GO:BP	regulation of smooth muscle cell migration	GO:0014910	0.000202071	3.6945	11
GO:BP	positive regulation of mononuclear cell migration	GO:0071677	0.000233813	3.63113	10
GO:BP	macrophage migration	GO:1905517	0.00024702	3.60727	9
GO:BP	homeostatic process	GO:0042592	0.000258063	3.58827	54
GO:BP	regulation of ion transmembrane transport	GO:0034765	0.000266045	3.57505	25
GO:BP	cell development	GO:0048468	0.000287296	3.54167	68
GO:BP	cellular response to transforming growth factor beta stimulus	GO:0071560	0.000288219	3.54028	17
GO:BP	Ras protein signal transduction	GO:0007265	0.000301989	3.52001	20
GO:BP	positive regulation of leukocyte activation	GO:0002696	0.000302127	3.51981	24
GO:BP	tissue migration	GO:0090130	0.000307876	3.51162	19
GO:BP	ion transmembrane transport	GO:0034220	0.000315445	3.50108	40
GO:BP	regulation of nucleobase-containing compound metabolic process	GO:0019219	0.000325485	3.48747	99
GO:BP	vesicle-mediated transport	GO:0016192	0.000345034	3.46214	52
GO:BP	regulation of transcription by RNA polymerase II	GO:0006357	0.000373069	3.42821	69
GO:BP	negative regulation of viral genome replication	GO:0045071	0.000394203	3.40428	9
GO:BP	cellular response to lipopolysaccharide	GO:0071222	0.000396096	3.4022	19
GO:BP	negative regulation of protein phosphorylation	GO:0001933	0.000401391	3.39643	20
GO:BP	negative regulation of phosphate metabolic process	GO:0045936	0.000428747	3.3678	23
GO:BP	negative regulation of phosphorus metabolic process	GO:0010563	0.000428747	3.3678	23
GO:BP	interleukin-1 production	GO:0032612	0.000440693	3.35586	12
GO:BP	regulation of interleukin-1 production	GO:0032652	0.000440693	3.35586	12
GO:BP	lymphocyte chemotaxis	GO:0048247	0.000457842	3.33928	9
GO:BP	regulation of GTPase activity	GO:0043087	0.000483476	3.31563	20
GO:BP	cellular response to biotic stimulus	GO:0071216	0.000483476	3.31563	20
GO:BP	regulation of pattern recognition receptor signaling pathway	GO:0062207	0.000484933	3.31432	11
GO:BP	calcium-mediated signaling	GO:0019722	0.000540089	3.26753	15
GO:BP	ERK1 and ERK2 cascade	GO:0070371	0.000554847	3.25583	20
GO:BP	positive regulation of leukocyte chemotaxis	GO:0002690	0.00059574	3.22494	11
GO:BP	negative regulation of protein kinase activity	GO:0006469	0.000615023	3.21111	15
GO:BP	smooth muscle cell migration	GO:0014909	0.000659112	3.18104	11
GO:BP	negative regulation of phosphorylation	GO:0042326	0.000686349	3.16345	21
GO:BP	toll-like receptor signaling pathway	GO:0002224	0.000689711	3.16133	12
GO:BP	T cell migration	GO:0072678	0.000705266	3.15165	9
GO:BP	negative regulation of defense response	GO:0031348	0.000773902	3.11131	16
GO:BP	response to hypoxia	GO:0001666	0.000817902	3.0873	19
GO:BP	positive regulation of cellular component organization	GO:0051130	0.000862557	3.06421	40
GO:BP	cation transmembrane transport	GO:0098655	0.000894713	3.04832	34
GO:BP	growth	GO:0040007	0.000897741	3.04685	38
GO:BP	regulation of ERK1 and ERK2 cascade	GO:0070372	0.000897932	3.04676	19
GO:BP	regulation of lymphocyte activation	GO:0051249	0.000956232	3.01944	26
GO:BP	ameboidal-type cell migration	GO:0001667	0.000976276	3.01043	22
GO:BP	regulation of smooth muscle cell proliferation	GO:0048660	0.000986787	3.00578	14
GO:BP	tissue morphogenesis	GO:0048729	0.000995971	3.00175	28
GO:BP	regulation of leukocyte cell-cell adhesion	GO:1903037	0.00107982	2.96665	19
GO:BP	glial cell activation	GO:0061900	0.00111634	2.9522	8
GO:BP	negative regulation of interleukin-6 production	GO:0032715	0.00111634	2.9522	8
GO:BP	cell-substrate adhesion	GO:0031589	0.001127	2.94807	20
GO:BP	positive chemotaxis	GO:0050918	0.00121028	2.91712	9
GO:BP	positive regulation of monocyte chemotaxis	GO:0090026	0.00123956	2.90673	6
GO:BP	regulation of cell shape	GO:0008360	0.0012451	2.90479	13
GO:BP	kidney development	GO:0001822	0.00135427	2.8683	19
GO:BP	plasma membrane bounded cell projection organization	GO:0120036	0.00145582	2.83689	49
GO:BP	negative regulation of blood vessel morphogenesis	GO:2000181	0.00155726	2.80764	11
GO:BP	negative regulation of metabolic process	GO:0009892	0.00157983	2.80139	87
GO:BP	negative regulation of inflammatory response	GO:0050728	0.0015886	2.79899	12
GO:BP	positive regulation of T cell activation	GO:0050870	0.00164535	2.78374	15
GO:BP	regulation of leukocyte differentiation	GO:1902105	0.00166619	2.77827	18
GO:BP	smooth muscle cell proliferation	GO:0048659	0.00166997	2.77729	14
GO:BP	gliogenesis	GO:0042063	0.00169093	2.77187	19
GO:BP	negative regulation of vasculature development	GO:1901343	0.00170454	2.76839	11
GO:BP	regulation of actin filament-based process	GO:0032970	0.00189617	2.72212	21
GO:BP	second-messenger-mediated signaling	GO:0019932	0.00191596	2.71761	18
GO:BP	regulation of toll-like receptor signaling pathway	GO:0034121	0.00200243	2.69844	9
GO:BP	response to organonitrogen compound	GO:0010243	0.00204088	2.69018	40
GO:BP	positive regulation of GTPase activity	GO:0043547	0.00209632	2.67854	16
GO:BP	renal system development	GO:0072001	0.00219466	2.65863	19
GO:BP	muscle cell migration	GO:0014812	0.00222261	2.65314	11
GO:BP	cellular response to endogenous stimulus	GO:0071495	0.00238907	2.62177	46
GO:BP	negative regulation of kinase activity	GO:0033673	0.00245954	2.60915	15
GO:BP	lymphocyte proliferation	GO:0046651	0.00252009	2.59858	18
GO:BP	negative regulation of biosynthetic process	GO:0009890	0.00267373	2.57288	51
GO:BP	epithelial cell proliferation	GO:0050673	0.00278776	2.55474	22
GO:BP	cell projection organization	GO:0030030	0.00285468	2.54444	49
GO:BP	positive regulation of phosphatidylinositol 3-kinase signaling	GO:0014068	0.00285943	2.54372	9
GO:BP	macrophage activation	GO:0042116	0.00286015	2.54361	10
GO:BP	muscle cell proliferation	GO:0033002	0.00286358	2.54309	16
GO:BP	response to nitrogen compound	GO:1901698	0.00298258	2.52541	42
GO:BP	mononuclear cell proliferation	GO:0032943	0.00301385	2.52088	18
GO:BP	regulation of viral genome replication	GO:0045069	0.0031517	2.50146	10
GO:BP	wound healing	GO:0042060	0.00327448	2.48486	20
GO:BP	response to decreased oxygen levels	GO:0036293	0.00348573	2.45771	19
GO:BP	regulation of macrophage migration	GO:1905521	0.00358325	2.44572	7
GO:BP	cell-cell signaling	GO:0007267	0.00366107	2.43639	50
GO:BP	epithelial cell apoptotic process	GO:1904019	0.00368882	2.43311	11
GO:BP	negative regulation of MAP kinase activity	GO:0043407	0.00369452	2.43244	8
GO:BP	circulatory system process	GO:0003013	0.0038408	2.41558	24
GO:BP	enzyme-linked receptor protein signaling pathway	GO:0007167	0.00420435	2.3763	34
GO:BP	regulation of cell morphogenesis	GO:0022604	0.00427291	2.36928	18
GO:BP	epithelial cell migration	GO:0010631	0.00427862	2.3687	17
GO:BP	positive regulation of phagocytosis	GO:0050766	0.00448194	2.34853	9
GO:BP	regulation of viral process	GO:0050792	0.00453382	2.34354	13
GO:BP	regulation of osteoblast differentiation	GO:0045667	0.00453827	2.34311	12
GO:BP	negative regulation of viral process	GO:0048525	0.00459286	2.33792	10
GO:BP	regulation of actin cytoskeleton organization	GO:0032956	0.00463295	2.33414	19
GO:BP	regulation of viral life cycle	GO:1903900	0.00486889	2.31257	12
GO:BP	epithelium migration	GO:0090132	0.00490446	2.30941	17
GO:BP	microglial cell activation	GO:0001774	0.00505659	2.29614	7
GO:BP	regulation of T cell activation	GO:0050863	0.00506623	2.29532	18
GO:BP	negative regulation of macromolecule biosynthetic process	GO:0010558	0.00514335	2.28875	48
GO:BP	viral process	GO:0016032	0.00522192	2.28217	19
GO:BP	transmembrane transport	GO:0055085	0.00526901	2.27827	46
GO:BP	blood circulation	GO:0008015	0.00530498	2.27532	23
GO:BP	regulation of neuron apoptotic process	GO:0043523	0.00545444	2.26325	16
GO:BP	supramolecular fiber organization	GO:0097435	0.00562102	2.25019	29
GO:BP	negative regulation of intracellular signal transduction	GO:1902532	0.00565939	2.24723	23
GO:BP	negative regulation of macromolecule metabolic process	GO:0010605	0.00578372	2.23779	81
GO:BP	regulation of p38MAPK cascade	GO:1900744	0.00596448	2.22443	7
GO:BP	lipopolysaccharide-mediated signaling pathway	GO:0031663	0.00625775	2.20358	8
GO:BP	regulation of neuron death	GO:1901214	0.00635589	2.19682	19
GO:BP	regulation of wound healing	GO:0061041	0.00641919	2.19252	11
GO:BP	cytoskeleton organization	GO:0007010	0.00718531	2.14355	44
GO:BP	developmental growth	GO:0048589	0.00725776	2.1392	29
GO:BP	negative regulation of protein modification process	GO:0031400	0.00777811	2.10913	23
GO:BP	positive regulation of lymphocyte activation	GO:0051251	0.00778147	2.10894	20
GO:BP	transforming growth factor beta receptor signaling pathway	GO:0007179	0.00788169	2.10338	13
GO:BP	viral genome replication	GO:0019079	0.00804902	2.09426	11
GO:BP	leukocyte activation involved in inflammatory response	GO:0002269	0.0081913	2.08665	7
GO:BP	apoptotic signaling pathway	GO:0097190	0.00819496	2.08645	25
GO:BP	head development	GO:0060322	0.00837378	2.07708	30
GO:BP	regulation of muscle system process	GO:0090257	0.00871054	2.05995	15
GO:BP	neuron death	GO:0070997	0.00898424	2.04652	20
GO:BP	neuroinflammatory response	GO:0150076	0.00905385	2.04317	8
GO:BP	positive regulation of smooth muscle cell proliferation	GO:0048661	0.00926515	2.03315	10
GO:BP	animal organ morphogenesis	GO:0009887	0.0093994	2.0269	36
GO:BP	negative regulation of catalytic activity	GO:0043086	0.0095567	2.01969	29
GO:BP	response to hormone	GO:0009725	0.0100478	1.99793	33
GO:BP	negative regulation of angiogenesis	GO:0016525	0.0100701	1.99697	10
GO:BP	leukocyte proliferation	GO:0070661	0.010142	1.99388	18
GO:BP	regulation of miRNA transcription	GO:1902893	0.0101996	1.99142	9
GO:BP	negative regulation of smooth muscle contraction	GO:0045986	0.0102897	1.9876	5
GO:BP	muscle system process	GO:0003012	0.0103531	1.98493	20
GO:BP	myeloid leukocyte activation	GO:0002274	0.0105893	1.97513	15
GO:BP	osteoblast differentiation	GO:0001649	0.0106574	1.97235	14
GO:BP	regulation of phagocytosis	GO:0050764	0.010935	1.96118	10
GO:BP	response to mechanical stimulus	GO:0009612	0.0111122	1.9542	15
GO:BP	receptor-mediated endocytosis	GO:0006898	0.0111122	1.9542	15
GO:BP	regulation of epithelial cell proliferation	GO:0050678	0.0112215	1.94995	19
GO:BP	miRNA transcription	GO:0061614	0.0112316	1.94956	9
GO:BP	regulation of alkaline phosphatase activity	GO:0010692	0.0115568	1.93716	4
GO:BP	vascular process in circulatory system	GO:0003018	0.0118291	1.92705	14
GO:BP	regulation of growth	GO:0040008	0.0119124	1.924	27
GO:BP	lipid metabolic process	GO:0006629	0.0119206	1.9237	43
GO:BP	morphogenesis of an epithelium	GO:0002009	0.0119654	1.92207	23
GO:BP	regulation of cysteine-type endopeptidase activity	GO:2000116	0.0122274	1.91266	15
GO:BP	maintenance of location	GO:0051235	0.0123313	1.90899	18
GO:BP	urogenital system development	GO:0001655	0.0125269	1.90216	19
GO:BP	negative regulation of cell differentiation	GO:0045596	0.012814	1.89232	29
GO:BP	regulation of response to biotic stimulus	GO:0002831	0.0128171	1.89221	18
GO:BP	response to ethanol	GO:0045471	0.013103	1.88263	12
GO:BP	regulation of response to wounding	GO:1903034	0.013103	1.88263	12
GO:BP	positive regulation of lymphocyte proliferation	GO:0050671	0.013326	1.8753	11
GO:BP	positive regulation of protein serine/threonine kinase activity	GO:0071902	0.0138013	1.86008	14
GO:BP	regulation of cytoskeleton organization	GO:0051493	0.0139002	1.85698	23
GO:BP	osteoclast differentiation	GO:0030316	0.013927	1.85614	10
GO:BP	regulation of endopeptidase activity	GO:0052548	0.0139401	1.85573	21
GO:BP	regulation of tube diameter	GO:0035296	0.013941	1.85571	12
GO:BP	blood vessel diameter maintenance	GO:0097746	0.013941	1.85571	12
GO:BP	negative regulation of cellular biosynthetic process	GO:0031327	0.014655	1.83402	48
GO:BP	embryonic cranial skeleton morphogenesis	GO:0048701	0.0147469	1.8313	7
GO:BP	regulation of system process	GO:0044057	0.0147696	1.83063	25
GO:BP	regulation of tube size	GO:0035150	0.0148256	1.82899	12
GO:BP	viral life cycle	GO:0019058	0.0148609	1.82796	16
GO:BP	epithelial tube morphogenesis	GO:0060562	0.0149372	1.82573	18
GO:BP	positive regulation of mononuclear cell proliferation	GO:0032946	0.0153026	1.81523	11
GO:BP	regulation of muscle cell differentiation	GO:0051147	0.0153026	1.81523	11
GO:BP	regulation of lymphocyte proliferation	GO:0050670	0.0160599	1.79426	14
GO:BP	negative regulation of transferase activity	GO:0051348	0.0161962	1.79059	15
GO:BP	regulation of vesicle-mediated transport	GO:0060627	0.0162137	1.79012	24
GO:BP	regulation of epithelial cell apoptotic process	GO:1904035	0.0163049	1.78768	9
GO:BP	regulation of protein tyrosine kinase activity	GO:0061097	0.0163049	1.78768	9
GO:BP	regulation of signaling receptor activity	GO:0010469	0.0167438	1.77615	12
GO:BP	peptidyl-amino acid modification	GO:0018193	0.0169384	1.77113	40
GO:BP	response to wounding	GO:0009611	0.0175936	1.75465	23
GO:BP	regulation of myeloid cell differentiation	GO:0045637	0.0177421	1.75099	14
GO:BP	positive regulation of miRNA transcription	GO:1902895	0.0178942	1.74729	8
GO:BP	response to alcohol	GO:0097305	0.0194175	1.71181	18
GO:BP	regulation of mononuclear cell proliferation	GO:0032944	0.0195786	1.70822	14
GO:BP	brain development	GO:0007420	0.0195938	1.70788	28
GO:BP	reactive oxygen species metabolic process	GO:0072593	0.0205584	1.68701	14
GO:BP	epithelial cell differentiation	GO:0030855	0.0207895	1.68216	27
GO:BP	embryonic morphogenesis	GO:0048598	0.0215195	1.66717	25
GO:BP	myeloid leukocyte differentiation	GO:0002573	0.0215814	1.66592	14
GO:BP	regulation of cellular component biogenesis	GO:0044087	0.0220931	1.65574	33
GO:BP	p38MAPK cascade	GO:0038066	0.0221199	1.65522	7
GO:BP	regulation of endothelial cell apoptotic process	GO:2000351	0.0221199	1.65522	7
GO:BP	stress-activated MAPK cascade	GO:0051403	0.0226492	1.64495	14
GO:BP	cellular response to interferon-alpha	GO:0035457	0.0235717	1.62761	5
GO:BP	muscle cell differentiation	GO:0042692	0.0236701	1.6258	19
GO:BP	modulation of chemical synaptic transmission	GO:0050804	0.0239077	1.62146	25
GO:BP	regulation of trans-synaptic signaling	GO:0099177	0.0245412	1.6101	25
GO:BP	neuron apoptotic process	GO:0051402	0.024627	1.60859	16
GO:BP	neuron projection development	GO:0031175	0.0248439	1.60478	35
GO:BP	calcium ion transmembrane transport	GO:0070588	0.0248517	1.60464	17
GO:BP	endoderm formation	GO:0001706	0.0251686	1.59914	7
GO:BP	cell morphogenesis	GO:0000902	0.0253315	1.59634	35
GO:BP	inorganic cation transmembrane transport	GO:0098662	0.0254483	1.59434	28
GO:BP	actin filament organization	GO:0007015	0.026558	1.5758	20
GO:BP	response to extracellular stimulus	GO:0009991	0.0277692	1.55644	23
GO:BP	immune effector process	GO:0002252	0.0278592	1.55503	27
GO:BP	response to abiotic stimulus	GO:0009628	0.0286242	1.54327	39
GO:BP	positive regulation of cysteine-type endopeptidase activity	GO:2001056	0.029509	1.53005	11
GO:BP	regulation of phosphatidylinositol 3-kinase signaling	GO:0014066	0.0299303	1.52389	9
GO:BP	regulation of organelle organization	GO:0033043	0.0304443	1.51649	36
GO:BP	embryo development	GO:0009790	0.0304457	1.51647	38
GO:BP	response to oxygen levels	GO:0070482	0.0320645	1.49398	19
GO:BP	catabolic process	GO:0009056	0.0320997	1.4935	62
GO:BP	regulation of lipid metabolic process	GO:0019216	0.0321534	1.49277	18
GO:BP	positive regulation of protein tyrosine kinase activity	GO:0061098	0.0323146	1.4906	7
GO:BP	positive regulation of osteoblast differentiation	GO:0045669	0.0331221	1.47988	8
GO:BP	import across plasma membrane	GO:0098739	0.0335099	1.47483	12
GO:BP	protein kinase B signaling	GO:0043491	0.0344013	1.46343	13
GO:BP	interleukin-1 beta production	GO:0032611	0.0352651	1.45266	9
GO:BP	regulation of interleukin-1 beta production	GO:0032651	0.0352651	1.45266	9
GO:BP	regulation of peptidase activity	GO:0052547	0.0354753	1.45007	21
GO:BP	skeletal system development	GO:0001501	0.0358886	1.44504	22
GO:BP	regulation of protein binding	GO:0043393	0.0361612	1.44176	13
GO:BP	stress-activated protein kinase signaling cascade	GO:0031098	0.0361868	1.44145	14
GO:BP	endothelial cell apoptotic process	GO:0072577	0.0364714	1.43805	7
GO:BP	positive regulation of ossification	GO:0045778	0.0364714	1.43805	7
GO:BP	cellular extravasation	GO:0045123	0.0364968	1.43775	8
GO:BP	granulocyte chemotaxis	GO:0071621	0.0365423	1.4372	10
GO:BP	granulocyte migration	GO:0097530	0.0377994	1.42252	11
GO:BP	positive regulation of cell projection organization	GO:0031346	0.0378031	1.42247	19
GO:BP	T cell proliferation	GO:0042098	0.0379996	1.42022	13
GO:BP	chronic inflammatory response	GO:0002544	0.0380521	1.41962	5
GO:BP	neutrophil migration	GO:1990266	0.0391575	1.40719	10
GO:BP	negative regulation of transcription by RNA polymerase II	GO:0000122	0.0393158	1.40543	32
GO:BP	positive regulation of hemopoiesis	GO:1903708	0.0394969	1.40344	12
GO:BP	positive regulation of leukocyte differentiation	GO:1902107	0.0394969	1.40344	12
GO:BP	response to tumor necrosis factor	GO:0034612	0.0396223	1.40206	14
GO:BP	positive regulation of leukocyte proliferation	GO:0070665	0.0426528	1.37005	11
GO:BP	regulation of tau-protein kinase activity	GO:1902947	0.0438492	1.35804	4
GO:BP	regulation of osteoclast differentiation	GO:0045670	0.0441175	1.35539	8
GO:BP	cellular component organization	GO:0016043	0.0444036	1.35258	145
GO:BP	positive regulation of T cell proliferation	GO:0042102	0.0447749	1.34897	9
GO:BP	neutrophil chemotaxis	GO:0030593	0.0447749	1.34897	9
GO:BP	regulation of anatomical structure size	GO:0090066	0.0449381	1.34739	22
GO:BP	inorganic ion transmembrane transport	GO:0098660	0.0460756	1.33653	29
GO:BP	regulation of ossification	GO:0030278	0.0479905	1.31884	10
GO:BP	phosphatidylinositol 3-kinase signaling	GO:0014065	0.0479905	1.31884	10
GO:BP	cellular response to interleukin-1	GO:0071347	0.0483937	1.31521	9
GO:BP	regulation of leukocyte proliferation	GO:0070663	0.0494986	1.30541	14
GO:CC	cytoplasm	GO:0005737	2.03718e-26	25.691	279
GO:CC	cellular anatomical entity	GO:0110165	5.88681e-19	18.2301	395
GO:CC	cell periphery	GO:0071944	5.34005e-18	17.2725	189
GO:CC	plasma membrane	GO:0005886	4.50379e-16	15.3464	176
GO:CC	membrane	GO:0016020	1.95169e-13	12.7096	231
GO:CC	endomembrane system	GO:0012505	4.30542e-09	8.36598	114
GO:CC	intracellular anatomical structure	GO:0005622	6.51514e-09	8.18608	318
GO:CC	vesicle	GO:0031982	2.56014e-08	7.59174	72
GO:CC	cytoplasmic vesicle	GO:0031410	4.77552e-08	7.32098	68
GO:CC	intracellular vesicle	GO:0097708	4.98106e-08	7.30268	68
GO:CC	cell junction	GO:0030054	2.35821e-05	4.62742	63
GO:CC	cell surface	GO:0009986	2.87966e-05	4.54066	41
GO:CC	cytoskeleton	GO:0005856	5.89186e-05	4.22975	66
GO:CC	intrinsic component of plasma membrane	GO:0031226	0.000145973	3.83573	50
GO:CC	integral component of plasma membrane	GO:0005887	0.000412656	3.38441	47
GO:CC	cell body	GO:0044297	0.000444305	3.35232	31
GO:CC	plasma membrane region	GO:0098590	0.000640023	3.1938	43
GO:CC	organelle	GO:0043226	0.00087437	3.0583	282
GO:CC	endosome	GO:0005768	0.000888275	3.05145	33
GO:CC	Golgi apparatus	GO:0005794	0.00100609	2.99736	46
GO:CC	neuronal cell body	GO:0043025	0.00114545	2.94102	28
GO:CC	actin cytoskeleton	GO:0015629	0.00183982	2.73523	22
GO:CC	intrinsic component of membrane	GO:0031224	0.00244453	2.6118	144
GO:CC	integral component of membrane	GO:0016021	0.00270163	2.56837	141
GO:CC	intracellular organelle	GO:0043229	0.00280432	2.55217	275
GO:CC	cytosol	GO:0005829	0.00289477	2.53839	93
GO:CC	synapse	GO:0045202	0.00367516	2.43472	44
GO:CC	somatodendritic compartment	GO:0036477	0.00408205	2.38912	35
GO:CC	side of membrane	GO:0098552	0.00656005	2.18309	28
GO:CC	basal plasma membrane	GO:0009925	0.00663159	2.17838	15
GO:CC	basolateral plasma membrane	GO:0016323	0.00768672	2.11426	14
GO:CC	cell projection	GO:0042995	0.00880596	2.05522	63
GO:CC	phagocytic cup	GO:0001891	0.0149845	1.82436	5
GO:CC	basal part of cell	GO:0045178	0.015121	1.82042	15
GO:CC	extracellular region	GO:0005576	0.0178157	1.7492	66
GO:CC	extracellular space	GO:0005615	0.0215628	1.66629	51
GO:CC	early endosome	GO:0005769	0.0244974	1.61088	17
GO:CC	external side of plasma membrane	GO:0009897	0.0255399	1.59278	22
GO:CC	recycling endosome	GO:0055037	0.0277545	1.55667	11
GO:CC	receptor complex	GO:0043235	0.0285673	1.54413	17
GO:CC	nucleoplasm	GO:0005654	0.0382032	1.4179	84
GO:CC	membrane raft	GO:0045121	0.0385242	1.41427	17
GO:CC	membrane microdomain	GO:0098857	0.0396699	1.40154	17
KEGG	Chemokine signaling pathway	KEGG:04062	4.48425e-05	4.34831	18
KEGG	Leishmaniasis	KEGG:05140	5.97741e-05	4.22349	11
KEGG	Osteoclast differentiation	KEGG:04380	0.000108965	3.96271	14
KEGG	Lipid and atherosclerosis	KEGG:05417	0.000331502	3.47951	18
KEGG	Toll-like receptor signaling pathway	KEGG:04620	0.00189931	2.7214	11
KEGG	Transcriptional misregulation in cancer	KEGG:05202	0.00265244	2.57635	16
KEGG	IL-17 signaling pathway	KEGG:04657	0.00491936	2.30809	10
KEGG	Viral protein interaction with cytokine and cytokine receptor	KEGG:04061	0.0054266	2.26547	10
KEGG	B cell receptor signaling pathway	KEGG:04662	0.00617738	2.2092	9
KEGG	TNF signaling pathway	KEGG:04668	0.00627662	2.20227	11
KEGG	Yersinia infection	KEGG:05135	0.00703709	2.15261	12
KEGG	NF-kappa B signaling pathway	KEGG:04064	0.0146566	1.83397	10
KEGG	Cytokine-cytokine receptor interaction	KEGG:04060	0.0148846	1.82726	18
KEGG	Rheumatoid arthritis	KEGG:05323	0.0203864	1.69066	9
KEGG	Pathways in cancer	KEGG:05200	0.0329666	1.48193	26
KEGG	Malaria	KEGG:05144	0.0337517	1.4717	7
KEGG	Apelin signaling pathway	KEGG:04371	0.0371801	1.42969	11
KEGG	Leukocyte transendothelial migration	KEGG:04670	0.0460596	1.33668	10
REAC	Chemokine receptors bind chemokines	REAC:R-MMU-380108	0.000163711	3.78592	10
REAC	Signal regulatory protein family interactions	REAC:R-MMU-391160	0.00371717	2.42979	5
REAC	Immune System	REAC:R-MMU-168256	0.00885645	2.05274	66
REAC	Signal Transduction	REAC:R-MMU-162582	0.0120572	1.91875	80
WP	Chemokine signaling pathway	WP:WP2292	0.000685345	3.16409	18
WP	Lung fibrosis	WP:WP3632	0.0380815	1.41929	8

## Sheet: WT_C_vs_KO_IL6_upregulated
Supplementary Table 3
source	term name	term id	adjusted p-value	negative log10 of adjusted p-value	intersection size
GO:MF	protein binding	GO:0005515	4.11704e-26	25.3854	250
GO:MF	binding	GO:0005488	1.04302e-16	15.9817	303
GO:MF	extracellular matrix structural constituent	GO:0005201	2.03633e-13	12.6912	21
GO:MF	signaling receptor binding	GO:0005102	2.18675e-13	12.6602	69
GO:MF	glycosaminoglycan binding	GO:0005539	1.84653e-08	7.73364	20
GO:MF	protein-containing complex binding	GO:0044877	1.39066e-07	6.85678	54
GO:MF	molecular function regulator activity	GO:0098772	1.70716e-07	6.76773	63
GO:MF	cytokine receptor binding	GO:0005126	3.79453e-07	6.42084	22
GO:MF	heparin binding	GO:0008201	3.98953e-07	6.39908	16
GO:MF	extracellular matrix structural constituent conferring tensile strength	GO:0030020	4.49744e-07	6.34703	9
GO:MF	collagen binding	GO:0005518	5.69096e-07	6.24481	12
GO:MF	chemokine activity	GO:0008009	6.12721e-06	5.21274	9
GO:MF	identical protein binding	GO:0042802	6.94902e-06	5.15808	66
GO:MF	cytokine activity	GO:0005125	2.66125e-05	4.57491	17
GO:MF	extracellular matrix binding	GO:0050840	4.36927e-05	4.35959	9
GO:MF	enzyme binding	GO:0019899	5.00398e-05	4.30068	63
GO:MF	chemokine receptor binding	GO:0042379	5.72268e-05	4.2424	10
GO:MF	enzyme regulator activity	GO:0030234	7.59289e-05	4.11959	41
GO:MF	protein kinase binding	GO:0019901	0.000146732	3.83348	30
GO:MF	sulfur compound binding	GO:1901681	0.000159777	3.79649	17
GO:MF	kinase binding	GO:0019900	0.00017158	3.76553	32
GO:MF	platelet-derived growth factor binding	GO:0048407	0.000179109	3.74688	5
GO:MF	protein-macromolecule adaptor activity	GO:0030674	0.00024541	3.61011	18
GO:MF	structural molecule activity	GO:0005198	0.000420666	3.37606	30
GO:MF	integrin binding	GO:0005178	0.000508793	3.29346	12
GO:MF	molecular adaptor activity	GO:0060090	0.000947528	3.02341	20
GO:MF	receptor ligand activity	GO:0048018	0.00102255	2.99032	23
GO:MF	lipid binding	GO:0008289	0.00109084	2.96224	30
GO:MF	signaling receptor activator activity	GO:0030546	0.00131071	2.88249	23
GO:MF	signaling receptor regulator activity	GO:0030545	0.00150914	2.82127	24
GO:MF	cell adhesion molecule binding	GO:0050839	0.00179594	2.74571	16
GO:MF	clathrin adaptor activity	GO:0035615	0.00180795	2.74281	5
GO:MF	growth factor binding	GO:0019838	0.00206597	2.68488	11
GO:MF	cargo adaptor activity	GO:0140312	0.00242551	2.6152	5
GO:MF	peptidase regulator activity	GO:0061134	0.0033141	2.47963	15
GO:MF	calcium ion binding	GO:0005509	0.0055544	2.25536	26
GO:MF	Toll-like receptor binding	GO:0035325	0.0114501	1.94119	4
GO:MF	ion binding	GO:0043167	0.0161842	1.79091	116
GO:MF	G protein-coupled receptor binding	GO:0001664	0.0187145	1.72782	15
GO:MF	fibronectin binding	GO:0001968	0.0224006	1.64974	6
GO:MF	protease binding	GO:0002020	0.0234433	1.62998	11
GO:MF	IgG binding	GO:0019864	0.0246942	1.6074	3
GO:MF	endopeptidase inhibitor activity	GO:0004866	0.0284776	1.5455	12
GO:MF	NAD+ nucleosidase activity	GO:0003953	0.03087	1.51046	5
GO:MF	mannose binding	GO:0005537	0.03087	1.51046	5
GO:MF	peptidase inhibitor activity	GO:0030414	0.0419883	1.37687	12
GO:MF	cargo receptor activity	GO:0038024	0.0445078	1.35156	7
GO:BP	immune system process	GO:0002376	2.69799e-46	45.569	143
GO:BP	response to external stimulus	GO:0009605	4.84169e-44	43.315	146
GO:BP	response to stress	GO:0006950	2.57546e-38	37.5891	156
GO:BP	defense response	GO:0006952	5.17288e-38	37.2863	105
GO:BP	positive regulation of biological process	GO:0048518	1.42195e-36	35.8471	202
GO:BP	response to stimulus	GO:0050896	2.17392e-33	32.6628	252
GO:BP	immune response	GO:0006955	9.18756e-33	32.0368	100
GO:BP	biological regulation	GO:0065007	3.45145e-32	31.462	294
GO:BP	regulation of response to stimulus	GO:0048583	6.05154e-32	31.2181	146
GO:BP	biological process involved in interspecies interaction between organisms	GO:0044419	9.69954e-32	31.0132	100
GO:BP	regulation of multicellular organismal process	GO:0051239	5.96599e-31	30.2243	122
GO:BP	response to other organism	GO:0051707	1.73336e-29	28.7611	93
GO:BP	inflammatory response	GO:0006954	1.82709e-29	28.7382	63
GO:BP	response to external biotic stimulus	GO:0043207	2.0744e-29	28.6831	93
GO:BP	positive regulation of cellular process	GO:0048522	5.76288e-29	28.2394	180
GO:BP	response to biotic stimulus	GO:0009607	1.3254e-28	27.8777	93
GO:BP	regulation of biological process	GO:0050789	1.92474e-28	27.7156	280
GO:BP	cellular response to chemical stimulus	GO:0070887	7.46728e-28	27.1268	130
GO:BP	localization	GO:0051179	6.94615e-27	26.1583	180
GO:BP	cellular response to organic substance	GO:0071310	5.8216e-26	25.235	113
GO:BP	cell surface receptor signaling pathway	GO:0007166	1.02367e-25	24.9898	113
GO:BP	regulation of immune system process	GO:0002682	4.306e-25	24.3659	81
GO:BP	response to organic substance	GO:0010033	5.96607e-25	24.2243	131
GO:BP	developmental process	GO:0032502	9.03767e-25	24.0439	184
GO:BP	anatomical structure development	GO:0048856	1.2016e-24	23.9202	174
GO:BP	regulation of cellular process	GO:0050794	1.68911e-24	23.7723	263
GO:BP	positive regulation of response to stimulus	GO:0048584	5.94029e-24	23.2262	98
GO:BP	defense response to other organism	GO:0098542	1.42996e-23	22.8447	71
GO:BP	multicellular organism development	GO:0007275	2.71494e-23	22.5662	152
GO:BP	regulation of localization	GO:0032879	5.57489e-23	22.2538	110
GO:BP	cell migration	GO:0016477	5.59599e-23	22.2521	78
GO:BP	system development	GO:0048731	7.55885e-23	22.1215	142
GO:BP	response to cytokine	GO:0034097	1.16169e-22	21.9349	68
GO:BP	locomotion	GO:0040011	1.71375e-22	21.7661	87
GO:BP	cell activation	GO:0001775	1.90707e-22	21.7196	68
GO:BP	regulation of response to external stimulus	GO:0032101	5.05402e-22	21.2964	61
GO:BP	multicellular organismal process	GO:0032501	2.79474e-21	20.5537	207
GO:BP	animal organ development	GO:0048513	5.15686e-21	20.2876	126
GO:BP	anatomical structure morphogenesis	GO:0009653	1.08596e-20	19.9642	104
GO:BP	cellular response to cytokine stimulus	GO:0071345	1.59439e-20	19.7974	62
GO:BP	localization of cell	GO:0051674	2.38572e-20	19.6224	79
GO:BP	cell motility	GO:0048870	2.38572e-20	19.6224	79
GO:BP	regulation of cell migration	GO:0030334	5.20761e-20	19.2834	58
GO:BP	cellular response to stimulus	GO:0051716	8.77419e-20	19.0568	204
GO:BP	cell differentiation	GO:0030154	3.33265e-19	18.4772	137
GO:BP	movement of cell or subcellular component	GO:0006928	4.87007e-19	18.3125	87
GO:BP	leukocyte activation	GO:0045321	5.14321e-19	18.2888	60
GO:BP	tissue development	GO:0009888	6.14136e-19	18.2117	85
GO:BP	cellular developmental process	GO:0048869	6.3781e-19	18.1953	137
GO:BP	regulation of developmental process	GO:0050793	8.3158e-19	18.0801	98
GO:BP	regulation of signal transduction	GO:0009966	9.36618e-19	18.0284	103
GO:BP	regulation of cell communication	GO:0010646	9.74286e-19	18.0113	114
GO:BP	positive regulation of multicellular organismal process	GO:0051240	1.01539e-18	17.9934	74
GO:BP	regulation of cell motility	GO:2000145	1.06374e-18	17.9732	58
GO:BP	regulation of signaling	GO:0023051	1.23262e-18	17.9092	114
GO:BP	regulation of locomotion	GO:0040012	1.98527e-18	17.7022	59
GO:BP	regulation of cellular component movement	GO:0051270	2.21599e-18	17.6544	60
GO:BP	negative regulation of multicellular organismal process	GO:0051241	2.32082e-18	17.6344	60
GO:BP	positive regulation of immune system process	GO:0002684	6.7076e-18	17.1734	57
GO:BP	response to chemical	GO:0042221	9.59059e-18	17.0182	155
GO:BP	cell adhesion	GO:0007155	1.30044e-17	16.8859	68
GO:BP	innate immune response	GO:0045087	2.42352e-17	16.6156	54
GO:BP	signaling	GO:0023052	3.15618e-17	16.5008	179
GO:BP	cell communication	GO:0007154	3.523e-17	16.4531	180
GO:BP	regulation of biological quality	GO:0065008	8.57149e-17	16.0669	121
GO:BP	cytokine production	GO:0001816	2.07208e-16	15.6836	48
GO:BP	anatomical structure formation involved in morphogenesis	GO:0048646	2.14131e-16	15.6693	60
GO:BP	transport	GO:0006810	3.7118e-16	15.4304	130
GO:BP	negative regulation of biological process	GO:0048519	5.47652e-16	15.2615	153
GO:BP	signal transduction	GO:0007165	7.25827e-16	15.1392	167
GO:BP	positive regulation of cell migration	GO:0030335	7.74232e-16	15.1111	41
GO:BP	regulation of cytokine production	GO:0001817	8.75943e-16	15.0575	47
GO:BP	intracellular signal transduction	GO:0035556	2.05183e-15	14.6879	89
GO:BP	establishment of localization	GO:0051234	2.23863e-15	14.65	131
GO:BP	vasculature development	GO:0001944	2.63321e-15	14.5795	47
GO:BP	positive regulation of cell motility	GO:2000147	4.46862e-15	14.3498	41
GO:BP	negative regulation of cellular process	GO:0048523	4.6327e-15	14.3342	137
GO:BP	positive regulation of cellular component movement	GO:0051272	1.30724e-14	13.8836	41
GO:BP	positive regulation of locomotion	GO:0040017	1.30724e-14	13.8836	41
GO:BP	positive regulation of signal transduction	GO:0009967	1.38514e-14	13.8585	66
GO:BP	blood vessel development	GO:0001568	1.51273e-14	13.8202	45
GO:BP	positive regulation of cell communication	GO:0010647	1.79893e-14	13.745	74
GO:BP	circulatory system development	GO:0072359	1.93239e-14	13.7139	57
GO:BP	positive regulation of signaling	GO:0023056	2.13925e-14	13.6697	74
GO:BP	response to bacterium	GO:0009617	2.27642e-14	13.6427	53
GO:BP	chemotaxis	GO:0006935	2.47101e-14	13.6071	41
GO:BP	cell chemotaxis	GO:0060326	2.72832e-14	13.5641	30
GO:BP	taxis	GO:0042330	2.77008e-14	13.5575	41
GO:BP	cellular process	GO:0009987	3.43981e-14	13.4635	334
GO:BP	positive regulation of response to external stimulus	GO:0032103	4.51519e-14	13.3453	35
GO:BP	leukocyte migration	GO:0050900	5.11812e-14	13.2909	32
GO:BP	regulation of molecular function	GO:0065009	5.22972e-14	13.2815	96
GO:BP	cellular response to oxygen-containing compound	GO:1901701	8.607e-14	13.0651	63
GO:BP	blood vessel morphogenesis	GO:0048514	1.05373e-13	12.9773	41
GO:BP	response to wounding	GO:0009611	1.38675e-13	12.858	38
GO:BP	regulation of cell adhesion	GO:0030155	2.12673e-13	12.6723	44
GO:BP	regulation of multicellular organismal development	GO:2000026	2.13166e-13	12.6713	63
GO:BP	regulation of cell population proliferation	GO:0042127	2.69195e-13	12.5699	69
GO:BP	positive regulation of metabolic process	GO:0009893	3.89144e-13	12.4099	111
GO:BP	response to oxygen-containing compound	GO:1901700	4.85744e-13	12.3136	74
GO:BP	cell population proliferation	GO:0008283	4.99724e-13	12.3013	76
GO:BP	regulation of anatomical structure morphogenesis	GO:0022603	6.15787e-13	12.2106	49
GO:BP	regulation of defense response	GO:0031347	9.11079e-13	12.0404	39
GO:BP	positive regulation of developmental process	GO:0051094	1.47886e-12	11.8301	60
GO:BP	lymphocyte activation	GO:0046649	1.56402e-12	11.8058	46
GO:BP	cytokine-mediated signaling pathway	GO:0019221	2.81884e-12	11.5499	33
GO:BP	T cell activation	GO:0042110	7.03454e-12	11.1528	35
GO:BP	response to lipid	GO:0033993	7.06828e-12	11.1507	51
GO:BP	tube morphogenesis	GO:0035239	7.29033e-12	11.1373	46
GO:BP	regulation of cell death	GO:0010941	8.26106e-12	11.083	67
GO:BP	regulation of response to stress	GO:0080134	9.88373e-12	11.0051	56
GO:BP	regulation of inflammatory response	GO:0050727	1.37754e-11	10.8609	28
GO:BP	response to interferon-gamma	GO:0034341	1.6509e-11	10.7823	20
GO:BP	angiogenesis	GO:0001525	1.92338e-11	10.7159	35
GO:BP	cellular response to molecule of bacterial origin	GO:0071219	3.11585e-11	10.5064	27
GO:BP	cell death	GO:0008219	5.89969e-11	10.2292	74
GO:BP	regulation of apoptotic process	GO:0042981	6.25115e-11	10.204	61
GO:BP	cellular response to interleukin-1	GO:0071347	6.31559e-11	10.1996	17
GO:BP	regulation of catalytic activity	GO:0050790	9.43046e-11	10.0255	75
GO:BP	hematopoietic or lymphoid organ development	GO:0048534	9.85577e-11	10.0063	47
GO:BP	wound healing	GO:0042060	1.14158e-10	9.94249	29
GO:BP	regulation of vasculature development	GO:1901342	1.29866e-10	9.8865	26
GO:BP	regulation of programmed cell death	GO:0043067	1.49899e-10	9.8242	61
GO:BP	positive regulation of cytokine production	GO:0001819	1.53852e-10	9.8129	32
GO:BP	tube development	GO:0035295	1.89491e-10	9.72241	50
GO:BP	regulation of transport	GO:0051049	1.96136e-10	9.70744	66
GO:BP	positive regulation of macromolecule metabolic process	GO:0010604	2.20312e-10	9.65696	99
GO:BP	apoptotic process	GO:0006915	2.2411e-10	9.64954	68
GO:BP	immune system development	GO:0002520	2.25999e-10	9.64589	48
GO:BP	cellular response to biotic stimulus	GO:0071216	2.60205e-10	9.58468	27
GO:BP	programmed cell death	GO:0012501	2.81854e-10	9.54998	69
GO:BP	response to interleukin-1	GO:0070555	2.83938e-10	9.54678	18
GO:BP	regulation of immune response	GO:0050776	2.96931e-10	9.52734	44
GO:BP	extracellular matrix organization	GO:0030198	3.68628e-10	9.43341	25
GO:BP	myeloid leukocyte migration	GO:0097529	3.9353e-10	9.40502	22
GO:BP	external encapsulating structure organization	GO:0045229	3.9782e-10	9.40031	25
GO:BP	extracellular structure organization	GO:0043062	4.29192e-10	9.36735	25
GO:BP	regulation of cellular component organization	GO:0051128	4.32496e-10	9.36402	76
GO:BP	regulation of cell differentiation	GO:0045595	4.61617e-10	9.33572	62
GO:BP	leukocyte chemotaxis	GO:0030595	5.1882e-10	9.28498	22
GO:BP	regulation of angiogenesis	GO:0045765	7.23988e-10	9.14027	25
GO:BP	vesicle-mediated transport	GO:0016192	9.45702e-10	9.02425	60
GO:BP	response to molecule of bacterial origin	GO:0002237	9.87817e-10	9.00532	30
GO:BP	cellular response to lipopolysaccharide	GO:0071222	1.04258e-09	8.98189	25
GO:BP	hemopoiesis	GO:0030097	1.34512e-09	8.87124	44
GO:BP	regulation of metabolic process	GO:0019222	1.75008e-09	8.75694	157
GO:BP	organic substance transport	GO:0071702	1.77096e-09	8.75179	76
GO:BP	homeostatic process	GO:0042592	2.12468e-09	8.67271	61
GO:BP	response to lipopolysaccharide	GO:0032496	2.36076e-09	8.62695	29
GO:BP	negative regulation of developmental process	GO:0051093	2.87409e-09	8.5415	45
GO:BP	regulation of cellular protein metabolic process	GO:0032268	4.0942e-09	8.38783	75
GO:BP	myeloid leukocyte activation	GO:0002274	5.20078e-09	8.28393	22
GO:BP	receptor-mediated endocytosis	GO:0006898	5.63175e-09	8.24936	22
GO:BP	regulation of protein metabolic process	GO:0051246	5.83697e-09	8.23381	78
GO:BP	regulation of tumor necrosis factor production	GO:0032680	6.38106e-09	8.19511	19
GO:BP	tumor necrosis factor production	GO:0032640	6.38106e-09	8.19511	19
GO:BP	positive regulation of cell adhesion	GO:0045785	7.05104e-09	8.15175	29
GO:BP	tumor necrosis factor superfamily cytokine production	GO:0071706	8.57537e-09	8.06675	19
GO:BP	regulation of tumor necrosis factor superfamily cytokine production	GO:1903555	8.57537e-09	8.06675	19
GO:BP	regulation of phosphorylation	GO:0042325	9.0524e-09	8.04324	50
GO:BP	cellular component organization	GO:0016043	1.22654e-08	7.91132	155
GO:BP	regulation of phosphate metabolic process	GO:0019220	1.30342e-08	7.88491	53
GO:BP	response to virus	GO:0009615	1.33719e-08	7.87381	26
GO:BP	regulation of phosphorus metabolic process	GO:0051174	1.33815e-08	7.87349	53
GO:BP	85	GO:0050865	1.64622e-08	7.78351	36
GO:BP	response to endogenous stimulus	GO:0009719	1.84742e-08	7.73343	60
GO:BP	adaptive immune response	GO:0002250	1.98694e-08	7.70182	31
GO:BP	cellular component organization or biogenesis	GO:0071840	2.28154e-08	7.64177	157
GO:BP	immune effector process	GO:0002252	2.33599e-08	7.63153	36
GO:BP	regulation of leukocyte migration	GO:0002685	2.71302e-08	7.56655	20
GO:BP	positive regulation of transport	GO:0051050	3.12303e-08	7.50542	43
GO:BP	negative regulation of apoptotic process	GO:0043066	3.76629e-08	7.42409	43
GO:BP	regulation of intracellular signal transduction	GO:1902531	4.06094e-08	7.39137	56
GO:BP	positive regulation of molecular function	GO:0044093	5.22341e-08	7.28205	54
GO:BP	positive regulation of gene expression	GO:0010628	5.71088e-08	7.2433	47
GO:BP	mononuclear cell migration	GO:0071674	6.59292e-08	7.18092	18
GO:BP	adaptive immune response based on somatic recombination of immune receptors built from immunoglobulin superfamily domains	GO:0002460	6.93545e-08	7.15893	26
GO:BP	positive regulation of inflammatory response	GO:0050729	7.38155e-08	7.13185	16
GO:BP	phosphorylation	GO:0016310	7.42406e-08	7.12936	62
GO:BP	negative regulation of programmed cell death	GO:0043069	7.61399e-08	7.11839	43
GO:BP	cell-cell adhesion	GO:0098609	7.83072e-08	7.1062	39
GO:BP	positive regulation of cellular metabolic process	GO:0031325	8.05036e-08	7.09418	89
GO:BP	negative regulation of response to stimulus	GO:0048585	1.01182e-07	6.9949	55
GO:BP	positive regulation of defense response	GO:0031349	1.02786e-07	6.98807	22
GO:BP	negative regulation of locomotion	GO:0040013	1.30195e-07	6.88541	23
GO:BP	cellular response to lipid	GO:0071396	1.54975e-07	6.80974	35
GO:BP	response to hormone	GO:0009725	1.63215e-07	6.78724	40
GO:BP	enzyme-linked receptor protein signaling pathway	GO:0007167	1.90813e-07	6.71939	40
GO:BP	regulation of leukocyte activation	GO:0002694	2.1023e-07	6.67731	33
GO:BP	phosphate-containing compound metabolic process	GO:0006796	2.13201e-07	6.67121	77
GO:BP	leukocyte differentiation	GO:0002521	2.27558e-07	6.64291	31
GO:BP	positive regulation of cell population proliferation	GO:0008284	2.34912e-07	6.6291	42
GO:BP	negative regulation of cell death	GO:0060548	2.38386e-07	6.62272	45
GO:BP	phosphorus metabolic process	GO:0006793	2.98932e-07	6.52443	77
GO:BP	organonitrogen compound metabolic process	GO:1901564	3.227e-07	6.4912	138
GO:BP	positive regulation of leukocyte migration	GO:0002687	3.95524e-07	6.40283	16
GO:BP	positive regulation of cell-cell adhesion	GO:0022409	4.04651e-07	6.39292	21
GO:BP	endocytosis	GO:0006897	4.13084e-07	6.38396	33
GO:BP	ossification	GO:0001503	4.26286e-07	6.3703	25
GO:BP	regulation of chemotaxis	GO:0050920	4.32396e-07	6.36412	19
GO:BP	positive regulation of intracellular signal transduction	GO:1902533	4.48226e-07	6.3485	40
GO:BP	positive regulation of angiogenesis	GO:0045766	5.31342e-07	6.27463	17
GO:BP	positive regulation of vasculature development	GO:1904018	5.31342e-07	6.27463	17
GO:BP	response to chemokine	GO:1990868	5.43904e-07	6.26448	13
GO:BP	cellular response to chemokine	GO:1990869	5.43904e-07	6.26448	13
GO:BP	positive regulation of cell differentiation	GO:0045597	5.4575e-07	6.26301	39
GO:BP	regulation of cell-cell adhesion	GO:0022407	6.47741e-07	6.1886	26
GO:BP	positive regulation of cell activation	GO:0050867	6.60936e-07	6.17984	27
GO:BP	monocyte chemotaxis	GO:0002548	7.92591e-07	6.10095	11
GO:BP	defense response to protozoan	GO:0042832	8.3667e-07	6.07745	9
GO:BP	defense response to virus	GO:0051607	9.19902e-07	6.03626	21
GO:BP	defense response to symbiont	GO:0140546	9.78089e-07	6.00962	21
GO:BP	secretion by cell	GO:0032940	1.0817e-06	5.96589	37
GO:BP	regulation of macromolecule metabolic process	GO:0060255	1.11217e-06	5.95383	141
GO:BP	regulation of cellular metabolic process	GO:0031323	1.16211e-06	5.93475	130
GO:BP	negative regulation of cellular component movement	GO:0051271	1.2469e-06	5.90417	21
GO:BP	nitrogen compound transport	GO:0071705	1.27583e-06	5.89421	61
GO:BP	cellular response to interferon-gamma	GO:0071346	1.44281e-06	5.84079	14
GO:BP	regulation of hydrolase activity	GO:0051336	1.5151e-06	5.81956	40
GO:BP	cellular response to growth factor stimulus	GO:0071363	1.52253e-06	5.81743	32
GO:BP	chemokine-mediated signaling pathway	GO:0070098	1.56084e-06	5.80664	12
GO:BP	negative regulation of cell migration	GO:0030336	1.78984e-06	5.74719	20
GO:BP	response to protozoan	GO:0001562	1.91761e-06	5.71724	9
GO:BP	macromolecule localization	GO:0033036	1.98401e-06	5.70246	78
GO:BP	regulation of growth	GO:0040008	2.01897e-06	5.69487	32
GO:BP	response to mechanical stimulus	GO:0009612	2.18572e-06	5.66041	19
GO:BP	regulation of system process	GO:0044057	2.33676e-06	5.63139	30
GO:BP	neutrophil migration	GO:1990266	2.75242e-06	5.56029	14
GO:BP	mesenchyme development	GO:0060485	2.93194e-06	5.53285	20
GO:BP	regulation of protein phosphorylation	GO:0001932	2.96908e-06	5.52738	42
GO:BP	positive regulation of nitrogen compound metabolic process	GO:0051173	3.44947e-06	5.46225	81
GO:BP	positive regulation of immune response	GO:0050778	3.63449e-06	5.43956	30
GO:BP	response to growth factor	GO:0070848	4.01164e-06	5.39668	32
GO:BP	growth	GO:0040007	4.17902e-06	5.37893	40
GO:BP	negative regulation of cell motility	GO:2000146	4.19863e-06	5.37689	20
GO:BP	lymphocyte migration	GO:0072676	5.10374e-06	5.29211	13
GO:BP	cell-cell signaling	GO:0007267	5.15673e-06	5.28763	53
GO:BP	export from cell	GO:0140352	6.20337e-06	5.20737	37
GO:BP	positive regulation of catalytic activity	GO:0043085	6.65999e-06	5.17653	41
GO:BP	mononuclear cell differentiation	GO:1903131	6.82017e-06	5.1662	25
GO:BP	cell-substrate adhesion	GO:0031589	6.97577e-06	5.15641	22
GO:BP	positive regulation of leukocyte activation	GO:0002696	7.43237e-06	5.12887	25
GO:BP	biomineral tissue development	GO:0031214	8.79539e-06	5.05574	15
GO:BP	leukocyte cell-cell adhesion	GO:0007159	8.95265e-06	5.04805	22
GO:BP	positive regulation of protein metabolic process	GO:0051247	9.13123e-06	5.03947	49
GO:BP	MAPK cascade	GO:0000165	1.05201e-05	4.97798	33
GO:BP	chemical homeostasis	GO:0048878	1.06819e-05	4.97135	40
GO:BP	acute inflammatory response	GO:0002526	1.08976e-05	4.96267	13
GO:BP	regulation of mononuclear cell migration	GO:0071675	1.20926e-05	4.91748	13
GO:BP	protein phosphorylation	GO:0006468	1.45556e-05	4.83697	51
GO:BP	alpha-beta T cell activation	GO:0046631	1.56635e-05	4.80511	15
GO:BP	bone mineralization	GO:0030282	1.64232e-05	4.78454	13
GO:BP	lymphocyte differentiation	GO:0030098	1.70827e-05	4.76744	23
GO:BP	positive regulation of phosphate metabolic process	GO:0045937	1.77698e-05	4.75032	36
GO:BP	positive regulation of phosphorus metabolic process	GO:0010562	1.77698e-05	4.75032	36
GO:BP	biomineralization	GO:0110148	1.83755e-05	4.73576	15
GO:BP	negative regulation of response to external stimulus	GO:0032102	1.84555e-05	4.73387	22
GO:BP	positive regulation of monocyte chemotaxis	GO:0090026	1.90033e-05	4.72117	7
GO:BP	regulation of lymphocyte activation	GO:0051249	2.44871e-05	4.61106	27
GO:BP	negative regulation of cell population proliferation	GO:0008285	2.46387e-05	4.60838	31
GO:BP	skeletal system development	GO:0001501	2.58382e-05	4.58774	26
GO:BP	regulation of leukocyte chemotaxis	GO:0002688	2.68348e-05	4.5713	13
GO:BP	cellular response to endogenous stimulus	GO:0071495	2.81586e-05	4.55039	47
GO:BP	regulation of protein modification process	GO:0031399	2.84352e-05	4.54614	49
GO:BP	response to interferon-beta	GO:0035456	2.9723e-05	4.52691	10
GO:BP	positive regulation of chemotaxis	GO:0050921	3.14079e-05	4.50296	14
GO:BP	secretion	GO:0046903	3.35068e-05	4.47487	38
GO:BP	granulocyte migration	GO:0097530	3.41483e-05	4.46663	14
GO:BP	positive regulation of cellular protein metabolic process	GO:0032270	3.64164e-05	4.4387	46
GO:BP	negative regulation of tumor necrosis factor production	GO:0032720	4.00317e-05	4.3976	10
GO:BP	regulation of proteolysis	GO:0030162	4.48619e-05	4.34812	32
GO:BP	response to peptide	GO:1901652	4.74176e-05	4.32406	25
GO:BP	interleukin-6 production	GO:0032635	5.13917e-05	4.28911	14
GO:BP	regulation of interleukin-6 production	GO:0032675	5.13917e-05	4.28911	14
GO:BP	negative regulation of tumor necrosis factor superfamily cytokine production	GO:1903556	5.338e-05	4.27262	10
GO:BP	cellular response to transforming growth factor beta stimulus	GO:0071560	5.45256e-05	4.2634	17
GO:BP	lymphocyte activation involved in immune response	GO:0002285	6.00635e-05	4.22139	16
GO:BP	I-kappaB kinase/NF-kappaB signaling	GO:0007249	6.14834e-05	4.21124	17
GO:BP	regulation of primary metabolic process	GO:0080090	7.15654e-05	4.1453	122
GO:BP	negative regulation of cell communication	GO:0010648	7.17442e-05	4.14421	44
GO:BP	response to transforming growth factor beta	GO:0071559	7.34544e-05	4.13398	17
GO:BP	nervous system development	GO:0007399	7.455e-05	4.12755	65
GO:BP	negative regulation of signaling	GO:0023057	7.80154e-05	4.10782	44
GO:BP	leukocyte activation involved in immune response	GO:0002366	7.93553e-05	4.10042	19
GO:BP	positive regulation of mononuclear cell migration	GO:0071677	8.07755e-05	4.09272	10
GO:BP	negative regulation of molecular function	GO:0044092	8.11004e-05	4.09098	39
GO:BP	response to abiotic stimulus	GO:0009628	8.24502e-05	4.08381	42
GO:BP	multicellular organismal homeostasis	GO:0048871	8.90205e-05	4.05051	25
GO:BP	protein localization	GO:0008104	9.20963e-05	4.03576	65
GO:BP	cell activation involved in immune response	GO:0002263	9.22748e-05	4.03492	19
GO:BP	antigen processing and presentation	GO:0019882	9.62318e-05	4.01668	12
GO:BP	protein metabolic process	GO:0019538	0.000112816	3.94763	116
GO:BP	T cell differentiation involved in immune response	GO:0002292	0.000119895	3.9212	10
GO:BP	positive regulation of cell death	GO:0010942	0.00012718	3.89558	28
GO:BP	negative regulation of immune system process	GO:0002683	0.000132142	3.87896	22
GO:BP	biological process involved in symbiotic interaction	GO:0044403	0.000137937	3.86032	18
GO:BP	blood coagulation	GO:0007596	0.000138936	3.85718	14
GO:BP	aging	GO:0007568	0.000139289	3.85608	15
GO:BP	mesenchymal cell differentiation	GO:0048762	0.000153243	3.81462	16
GO:BP	regulation of monocyte chemotaxis	GO:0090025	0.000160852	3.79357	7
GO:BP	neurogenesis	GO:0022008	0.000163631	3.78613	52
GO:BP	dendritic cell antigen processing and presentation	GO:0002468	0.000168216	3.77413	6
GO:BP	regulation of hemopoiesis	GO:1903706	0.000172281	3.76376	21
GO:BP	hemostasis	GO:0007599	0.000172555	3.76307	14
GO:BP	coagulation	GO:0050817	0.000172555	3.76307	14
GO:BP	lymphocyte chemotaxis	GO:0048247	0.000175312	3.75619	9
GO:BP	actin filament-based process	GO:0030029	0.000176678	3.75282	31
GO:BP	regulation of leukocyte cell-cell adhesion	GO:1903037	0.000182249	3.73933	19
GO:BP	actin cytoskeleton organization	GO:0030036	0.000183221	3.73702	29
GO:BP	positive regulation of leukocyte chemotaxis	GO:0002690	0.000189877	3.72153	11
GO:BP	endodermal cell differentiation	GO:0035987	0.000197556	3.70431	8
GO:BP	regulation of T cell activation	GO:0050863	0.000200256	3.69841	19
GO:BP	animal organ morphogenesis	GO:0009887	0.000205885	3.68637	37
GO:BP	positive regulation of phosphorylation	GO:0042327	0.000207135	3.68375	32
GO:BP	positive regulation of leukocyte cell-cell adhesion	GO:1903039	0.000231321	3.63578	16
GO:BP	neutrophil chemotaxis	GO:0030593	0.000232844	3.63293	11
GO:BP	cell killing	GO:0001906	0.000233381	3.63193	15
GO:BP	regulation of developmental growth	GO:0048638	0.000240859	3.61824	20
GO:BP	cation homeostasis	GO:0055080	0.000242015	3.61616	26
GO:BP	regulation of reactive oxygen species metabolic process	GO:2000377	0.000249602	3.60275	13
GO:BP	metal ion homeostasis	GO:0055065	0.000269247	3.56985	24
GO:BP	cellular response to environmental stimulus	GO:0104004	0.000286231	3.54328	20
GO:BP	cellular response to abiotic stimulus	GO:0071214	0.000286231	3.54328	20
GO:BP	positive regulation of lymphocyte activation	GO:0051251	0.000306601	3.51343	21
GO:BP	regulation of nitrogen compound metabolic process	GO:0051171	0.000325446	3.48752	117
GO:BP	acute-phase response	GO:0006953	0.000338852	3.46999	8
GO:BP	transforming growth factor beta receptor signaling pathway	GO:0007179	0.000344404	3.46293	14
GO:BP	inorganic ion homeostasis	GO:0098771	0.000354992	3.44978	26
GO:BP	protein transport	GO:0015031	0.000376547	3.42418	46
GO:BP	positive regulation of T cell activation	GO:0050870	0.000381839	3.41812	15
GO:BP	ERK1 and ERK2 cascade	GO:0070371	0.000414892	3.38207	19
GO:BP	transmembrane receptor protein serine/threonine kinase signaling pathway	GO:0007178	0.000418423	3.37838	20
GO:BP	regulation of kinase activity	GO:0043549	0.000432254	3.36426	29
GO:BP	cell junction organization	GO:0034330	0.000456899	3.34018	29
GO:BP	regulation of phagocytosis	GO:0050764	0.000459137	3.33806	11
GO:BP	cellular response to mechanical stimulus	GO:0071260	0.000459137	3.33806	11
GO:BP	establishment of protein localization	GO:0045184	0.000459997	3.33724	48
GO:BP	positive regulation of apoptotic process	GO:0043065	0.000489296	3.31043	25
GO:BP	heart development	GO:0007507	0.00051534	3.28791	26
GO:BP	ion homeostasis	GO:0050801	0.00051534	3.28791	26
GO:BP	response to organic cyclic compound	GO:0014070	0.000516603	3.28684	37
GO:BP	supramolecular fiber organization	GO:0097435	0.000524343	3.28038	29
GO:BP	regulation of MAPK cascade	GO:0043408	0.000531595	3.27442	28
GO:BP	connective tissue development	GO:0061448	0.000540411	3.26728	17
GO:BP	regulation of cell-substrate adhesion	GO:0010810	0.000576908	3.23889	15
GO:BP	antigen processing and presentation of exogenous peptide antigen via MHC class I	GO:0042590	0.00059425	3.22603	5
GO:BP	regulation of vesicle-mediated transport	GO:0060627	0.000611185	3.21383	25
GO:BP	muscle cell proliferation	GO:0033002	0.000624467	3.20449	16
GO:BP	generation of neurons	GO:0048699	0.000659579	3.18073	46
GO:BP	cellular protein metabolic process	GO:0044267	0.000667735	3.1754	103
GO:BP	regulation of epithelial cell apoptotic process	GO:1904035	0.000679722	3.16767	10
GO:BP	developmental growth	GO:0048589	0.000687844	3.16251	29
GO:BP	viral life cycle	GO:0019058	0.00069017	3.16104	17
GO:BP	positive regulation of programmed cell death	GO:0043068	0.000692876	3.15934	25
GO:BP	positive regulation of MAPK cascade	GO:0043410	0.000698101	3.15608	23
GO:BP	collagen metabolic process	GO:0032963	0.000723357	3.14065	11
GO:BP	regulation of endothelial cell apoptotic process	GO:2000351	0.000766461	3.11551	8
GO:BP	calcium ion transport	GO:0006816	0.000869043	3.06096	21
GO:BP	endoderm formation	GO:0001706	0.000892602	3.04934	8
GO:BP	positive regulation of cellular component organization	GO:0051130	0.000901287	3.04514	37
GO:BP	cell development	GO:0048468	0.00091381	3.03914	61
GO:BP	positive regulation of protein phosphorylation	GO:0001934	0.000997161	3.00123	29
GO:BP	macrophage activation	GO:0042116	0.00102085	2.99104	10
GO:BP	regulation of body fluid levels	GO:0050878	0.00109914	2.95895	19
GO:BP	regulation of hormone secretion	GO:0046883	0.00110812	2.95541	17
GO:BP	cartilage development	GO:0051216	0.00113839	2.94371	14
GO:BP	neuron differentiation	GO:0030182	0.00114402	2.94157	44
GO:BP	regulation of secretion by cell	GO:1903530	0.00115011	2.93926	26
GO:BP	tissue morphogenesis	GO:0048729	0.00115011	2.93926	26
GO:BP	epithelium development	GO:0060429	0.001158	2.93629	39
GO:BP	regulation of immune effector process	GO:0002697	0.00119184	2.92378	19
GO:BP	collagen fibril organization	GO:0030199	0.00119886	2.92123	8
GO:BP	epithelial cell apoptotic process	GO:1904019	0.00121132	2.91674	11
GO:BP	regulation of gene expression	GO:0010468	0.00127085	2.89591	109
GO:BP	response to carbohydrate	GO:0009743	0.00127476	2.89457	16
GO:BP	T cell activation involved in immune response	GO:0002286	0.00131612	2.88071	11
GO:BP	cell growth	GO:0016049	0.00135578	2.86781	23
GO:BP	endothelial cell apoptotic process	GO:0072577	0.001383	2.85918	8
GO:BP	regulation of adaptive immune response based on somatic recombination of immune receptors built from immunoglobulin superfamily domains	GO:0002822	0.00144022	2.84157	13
GO:BP	neuron death	GO:0070997	0.00153194	2.81476	20
GO:BP	epithelial to mesenchymal transition	GO:0001837	0.00158678	2.79948	12
GO:BP	regulation of peptidase activity	GO:0052547	0.00162117	2.79017	22
GO:BP	regulation of smooth muscle cell proliferation	GO:0048660	0.0016355	2.78635	13
GO:BP	temperature homeostasis	GO:0001659	0.0016355	2.78635	13
GO:BP	positive regulation of secretion by cell	GO:1903532	0.00169135	2.77177	18
GO:BP	positive regulation of phagocytosis	GO:0050766	0.00176212	2.75396	9
GO:BP	granulocyte chemotaxis	GO:0071621	0.00181971	2.74	11
GO:BP	cytoskeleton organization	GO:0007010	0.00194195	2.71176	42
GO:BP	negative regulation of cytokine production	GO:0001818	0.00196825	2.70592	16
GO:BP	integrin-mediated signaling pathway	GO:0007229	0.00198616	2.70199	10
GO:BP	humoral immune response	GO:0006959	0.00199006	2.70113	19
GO:BP	regulation of anatomical structure size	GO:0090066	0.00204939	2.68838	23
GO:BP	prostaglandin metabolic process	GO:0006693	0.0020872	2.68044	8
GO:BP	prostanoid metabolic process	GO:0006692	0.0020872	2.68044	8
GO:BP	positive regulation of protein modification process	GO:0031401	0.00208835	2.6802	34
GO:BP	response to tumor necrosis factor	GO:0034612	0.00211905	2.67386	15
GO:BP	bone development	GO:0060348	0.00211905	2.67386	15
GO:BP	activation of immune response	GO:0002253	0.00221003	2.6556	20
GO:BP	T cell differentiation	GO:0030217	0.00226591	2.64476	16
GO:BP	response to steroid hormone	GO:0048545	0.00234811	2.62928	18
GO:BP	type I interferon signaling pathway	GO:0060337	0.00238134	2.62318	8
GO:BP	clathrin-dependent endocytosis	GO:0072583	0.00240561	2.61878	7
GO:BP	antigen processing and presentation of peptide antigen via MHC class I	GO:0002474	0.00243053	2.6143	6
GO:BP	regulation of interleukin-8 production	GO:0032677	0.00243635	2.61326	9
GO:BP	interleukin-8 production	GO:0032637	0.00243635	2.61326	9
GO:BP	smooth muscle cell proliferation	GO:0048659	0.00267452	2.57275	13
GO:BP	lipopolysaccharide-mediated signaling pathway	GO:0031663	0.00271009	2.56702	8
GO:BP	small molecule metabolic process	GO:0044281	0.00272237	2.56505	48
GO:BP	leukocyte mediated immunity	GO:0002443	0.00273416	2.56318	22
GO:BP	CD4-positive, alpha-beta T cell activation	GO:0035710	0.00283721	2.54711	10
GO:BP	positive regulation of interleukin-6 production	GO:0032755	0.00283721	2.54711	10
GO:BP	regulation of transferase activity	GO:0051338	0.00291721	2.53503	30
GO:BP	cellular response to type I interferon	GO:0071357	0.00307675	2.51191	8
GO:BP	cellular response to nitrogen compound	GO:1901699	0.0030849	2.51076	29
GO:BP	phagocytosis	GO:0006909	0.00310419	2.50805	18
GO:BP	muscle structure development	GO:0061061	0.00312317	2.5054	26
GO:BP	positive regulation of secretion	GO:0051047	0.00313118	2.50429	19
GO:BP	synapse organization	GO:0050808	0.00339149	2.46961	21
GO:BP	regulation of secretion	GO:0051046	0.00341437	2.46669	27
GO:BP	signal release	GO:0023061	0.00344674	2.46259	23
GO:BP	regulation of ERK1 and ERK2 cascade	GO:0070372	0.00347009	2.45966	17
GO:BP	T cell migration	GO:0072678	0.00348482	2.45782	8
GO:BP	positive regulation of interleukin-8 production	GO:0032757	0.00348482	2.45782	8
GO:BP	hormone secretion	GO:0046879	0.00349104	2.45705	18
GO:BP	regulation of adaptive immune response	GO:0002819	0.00359036	2.44486	13
GO:BP	gastrulation	GO:0007369	0.00359036	2.44486	13
GO:BP	lymphocyte mediated immunity	GO:0002449	0.00376178	2.42461	19
GO:BP	negative regulation of transport	GO:0051051	0.00386637	2.4127	21
GO:BP	response to inorganic substance	GO:0010035	0.00387374	2.41187	25
GO:BP	response to peptide hormone	GO:0043434	0.00387998	2.41117	20
GO:BP	cellular response to peptide	GO:1901653	0.00392106	2.4066	18
GO:BP	regulation of lymphocyte migration	GO:2000401	0.00393808	2.40472	8
GO:BP	viral process	GO:0016032	0.00407472	2.3899	18
GO:BP	negative regulation of blood vessel morphogenesis	GO:2000181	0.00433553	2.36296	10
GO:BP	cellular macromolecule metabolic process	GO:0044260	0.00444567	2.35206	113
GO:BP	CD4-positive, alpha-beta T cell differentiation	GO:0043367	0.00447431	2.34927	9
GO:BP	cellular homeostasis	GO:0019725	0.00454214	2.34274	28
GO:BP	T-helper 1 type immune response	GO:0042088	0.00456503	2.34056	7
GO:BP	negative regulation of signal transduction	GO:0009968	0.00460117	2.33713	37
GO:BP	cellular chemical homeostasis	GO:0055082	0.00463143	2.33429	26
GO:BP	negative regulation of vasculature development	GO:1901343	0.00470644	2.32731	10
GO:BP	endoderm development	GO:0007492	0.00492776	2.30735	9
GO:BP	regulation of neuron death	GO:1901214	0.004928	2.30733	18
GO:BP	hormone transport	GO:0009914	0.004928	2.30733	18
GO:BP	negative regulation of peptidase activity	GO:0010466	0.00507463	2.2946	16
GO:BP	cellular cation homeostasis	GO:0030003	0.00533051	2.27323	21
GO:BP	defense response to bacterium	GO:0042742	0.00543954	2.26444	20
GO:BP	neuron development	GO:0048666	0.00554546	2.25606	37
GO:BP	T-helper cell differentiation	GO:0042093	0.00561047	2.251	8
GO:BP	negative regulation of viral entry into host cell	GO:0046597	0.00578686	2.23756	6
GO:BP	regulation of hormone levels	GO:0010817	0.0060057	2.22144	23
GO:BP	CD4-positive, alpha-beta T cell differentiation involved in immune response	GO:0002294	0.00628739	2.20153	8
GO:BP	alpha-beta T cell differentiation involved in immune response	GO:0002293	0.00703241	2.1529	8
GO:BP	response to type I interferon	GO:0034340	0.00703241	2.1529	8
GO:BP	regulation of leukocyte differentiation	GO:1902105	0.00711848	2.14761	16
GO:BP	regulation of epithelial to mesenchymal transition	GO:0010717	0.0071601	2.14508	9
GO:BP	positive regulation of hydrolase activity	GO:0051345	0.00750197	2.12482	22
GO:BP	synapse pruning	GO:0098883	0.00755011	2.12205	4
GO:BP	cellular metal ion homeostasis	GO:0006875	0.0076075	2.11876	19
GO:BP	negative regulation of cellular protein metabolic process	GO:0032269	0.00766822	2.11531	33
GO:BP	alpha-beta T cell activation involved in immune response	GO:0002287	0.00785101	2.10507	8
GO:BP	response to fungus	GO:0009620	0.00785101	2.10507	8
GO:BP	negative regulation of metabolic process	GO:0009892	0.00795667	2.09927	77
GO:BP	regulation of viral entry into host cell	GO:0046596	0.00814855	2.08892	7
GO:BP	positive regulation of epithelial to mesenchymal transition	GO:0010718	0.00814855	2.08892	7
GO:BP	cellular ion homeostasis	GO:0006873	0.00848631	2.07128	21
GO:BP	CD8-positive, alpha-beta T cell activation	GO:0036037	0.00851683	2.06972	6
GO:BP	negative regulation of proteolysis	GO:0045861	0.00854528	2.06827	18
GO:BP	cellular component morphogenesis	GO:0032989	0.00857191	2.06692	28
GO:BP	regulation of calcium ion transport	GO:0051924	0.00913774	2.03916	15
GO:BP	regulation of protein kinase activity	GO:0045859	0.009397	2.02701	24
GO:BP	transmembrane receptor protein tyrosine kinase signaling pathway	GO:0007169	0.00939786	2.02697	23
GO:BP	alpha-beta T cell differentiation	GO:0046632	0.00949307	2.02259	10
GO:BP	negative regulation of protein metabolic process	GO:0051248	0.00971523	2.01255	34
GO:BP	antigen processing and presentation of peptide antigen	GO:0048002	0.00973258	2.01177	8
GO:BP	negative regulation of cellular metabolic process	GO:0031324	0.0101255	1.99458	62
GO:BP	regulation of biomineral tissue development	GO:0070167	0.0102116	1.99091	9
GO:BP	negative regulation of viral life cycle	GO:1903901	0.0102295	1.99015	6
GO:BP	response to monosaccharide	GO:0034284	0.0103973	1.98308	14
GO:BP	antifungal innate immune response	GO:0061760	0.0106805	1.97141	5
GO:BP	regulation of response to biotic stimulus	GO:0002831	0.010855	1.96437	17
GO:BP	negative regulation of cell differentiation	GO:0045596	0.0117851	1.92867	27
GO:BP	regulation of biomineralization	GO:0110149	0.0121161	1.91664	9
GO:BP	positive regulation of GTPase activity	GO:0043547	0.0125162	1.90253	14
GO:BP	response to oxidative stress	GO:0006979	0.0129429	1.88797	19
GO:BP	cell morphogenesis	GO:0000902	0.0135106	1.86932	33
GO:BP	cellular divalent inorganic cation homeostasis	GO:0072503	0.013547	1.86816	16
GO:BP	tissue remodeling	GO:0048771	0.01488	1.8274	12
GO:BP	response to nitrogen compound	GO:1901698	0.0156072	1.80667	37
GO:BP	modulation by symbiont of entry into host	GO:0052372	0.0156606	1.80519	7
GO:BP	cellular response to organonitrogen compound	GO:0071417	0.0169513	1.7708	26
GO:BP	positive regulation of immune effector process	GO:0002699	0.0171605	1.76547	14
GO:BP	negative regulation of endopeptidase activity	GO:0010951	0.0172192	1.76399	15
GO:BP	regulation of cell growth	GO:0001558	0.0172507	1.76319	19
GO:BP	negative regulation of growth	GO:0045926	0.0179356	1.74628	14
GO:BP	regulation of ossification	GO:0030278	0.0180348	1.74389	10
GO:BP	metal ion transport	GO:0030001	0.0185102	1.73259	29
GO:BP	viral genome replication	GO:0019079	0.0193035	1.71436	10
GO:BP	cellular response to tumor necrosis factor	GO:0071356	0.0193305	1.71376	13
GO:BP	negative regulation of chemotaxis	GO:0050922	0.0199556	1.69994	7
GO:BP	cellular response to interferon-beta	GO:0035458	0.0199556	1.69994	7
GO:BP	regulation of DNA-binding transcription factor activity	GO:0051090	0.0207827	1.6823	18
GO:BP	Ras protein signal transduction	GO:0007265	0.0213641	1.67031	16
GO:BP	cellular response to external stimulus	GO:0071496	0.021466	1.66825	17
GO:BP	response to metal ion	GO:0010038	0.0222214	1.65323	17
GO:BP	regulation of endocytosis	GO:0030100	0.0222842	1.652	13
GO:BP	myeloid dendritic cell activation	GO:0001773	0.0234976	1.62898	6
GO:BP	negative regulation of cell adhesion	GO:0007162	0.0237316	1.62467	15
GO:BP	positive regulation of hormone secretion	GO:0046887	0.0237513	1.62431	11
GO:BP	protein secretion	GO:0009306	0.0238039	1.62335	17
GO:BP	establishment of protein localization to extracellular region	GO:0035592	0.0246323	1.60849	17
GO:BP	positive regulation of tumor necrosis factor production	GO:0032760	0.024927	1.60333	9
GO:BP	neuron apoptotic process	GO:0051402	0.0256681	1.59061	15
GO:BP	negative regulation of catalytic activity	GO:0043086	0.0261101	1.58319	26
GO:BP	response to glucose	GO:0009749	0.0268372	1.57126	13
GO:BP	endothelium development	GO:0003158	0.0268708	1.57072	10
GO:BP	muscle system process	GO:0003012	0.0269034	1.57019	18
GO:BP	immune response-regulating signaling pathway	GO:0002764	0.0270307	1.56814	20
GO:BP	negative regulation of receptor signaling pathway via JAK-STAT	GO:0046426	0.0280582	1.55194	5
GO:BP	negative regulation of biomineral tissue development	GO:0070168	0.0280582	1.55194	5
GO:BP	reactive oxygen species metabolic process	GO:0072593	0.028096	1.55136	13
GO:BP	regulation of neuron apoptotic process	GO:0043523	0.0287469	1.54141	14
GO:BP	negative regulation of angiogenesis	GO:0016525	0.0289762	1.53796	9
GO:BP	positive regulation of tumor necrosis factor superfamily cytokine production	GO:1903557	0.0289762	1.53796	9
GO:BP	protein localization to extracellular region	GO:0071692	0.0311905	1.50598	17
GO:BP	response to hexose	GO:0009746	0.0336657	1.47281	13
GO:BP	neuron projection development	GO:0031175	0.0340823	1.46747	32
GO:BP	ameboidal-type cell migration	GO:0001667	0.0345931	1.46101	18
GO:BP	response to organonitrogen compound	GO:0010243	0.0346424	1.46039	34
GO:BP	response to hyperoxia	GO:0055093	0.0347012	1.45966	5
GO:BP	regulation of heterotypic cell-cell adhesion	GO:0034114	0.0347012	1.45966	5
GO:BP	negative regulation of biomineralization	GO:0110150	0.0347012	1.45966	5
GO:BP	leukocyte proliferation	GO:0070661	0.0353869	1.45116	16
GO:BP	cellular localization	GO:0051641	0.0355029	1.44974	63
GO:BP	chondrocyte differentiation	GO:0002062	0.0360956	1.44255	9
GO:BP	response to amyloid-beta	GO:1904645	0.0365641	1.43695	6
GO:BP	apoptotic signaling pathway	GO:0097190	0.0372711	1.42863	22
GO:BP	small GTPase mediated signal transduction	GO:0007264	0.0379492	1.4208	18
GO:BP	fever generation	GO:0001660	0.0411178	1.38597	4
GO:BP	regulation of lymphocyte chemotaxis	GO:1901623	0.0425084	1.37153	5
GO:BP	negative regulation of receptor signaling pathway via STAT	GO:1904893	0.0425084	1.37153	5
GO:BP	positive regulation of response to cytokine stimulus	GO:0060760	0.0433862	1.36265	7
GO:BP	neuroinflammatory response	GO:0150076	0.0433862	1.36265	7
GO:BP	syncytium formation by plasma membrane fusion	GO:0000768	0.0433862	1.36265	7
GO:BP	cell-cell fusion	GO:0140253	0.0433862	1.36265	7
GO:BP	lymphocyte proliferation	GO:0046651	0.0436276	1.36024	15
GO:BP	positive regulation of adaptive immune response based on somatic recombination of immune receptors built from immunoglobulin superfamily domains	GO:0002824	0.044653	1.35015	9
GO:BP	anatomical structure homeostasis	GO:0060249	0.0452579	1.34431	15
GO:BP	negative regulation of hydrolase activity	GO:0051346	0.0461251	1.33606	17
GO:BP	icosanoid metabolic process	GO:0006690	0.0470238	1.32768	10
GO:BP	regulation of biological process involved in symbiotic interaction	GO:0043903	0.0480866	1.31798	7
GO:BP	plasmacytoid dendritic cell antigen processing and presentation	GO:0002470	0.0481389	1.3175	3
GO:BP	divalent inorganic cation homeostasis	GO:0072507	0.0482555	1.31645	16
GO:CC	extracellular region	GO:0005576	9.98702e-23	22.0006	107
GO:CC	cell periphery	GO:0071944	4.77156e-21	20.3213	181
GO:CC	extracellular space	GO:0005615	9.83537e-21	20.0072	86
GO:CC	cellular anatomical entity	GO:0110165	4.48494e-20	19.3482	358
GO:CC	collagen-containing extracellular matrix	GO:0062023	3.46912e-19	18.4598	37
GO:CC	extracellular matrix	GO:0031012	4.01773e-19	18.396	42
GO:CC	external encapsulating structure	GO:0030312	4.68008e-19	18.3297	42
GO:CC	cytoplasm	GO:0005737	9.97272e-18	17.0012	238
GO:CC	vesicle	GO:0031982	4.30189e-14	13.3663	79
GO:CC	membrane	GO:0016020	5.49295e-14	13.2602	213
GO:CC	endomembrane system	GO:0012505	2.2275e-13	12.6522	116
GO:CC	cytoplasmic vesicle	GO:0031410	3.25763e-13	12.4871	74
GO:CC	intracellular vesicle	GO:0097708	3.43097e-13	12.4646	74
GO:CC	collagen trimer	GO:0005581	6.57926e-12	11.1818	16
GO:CC	plasma membrane	GO:0005886	3.47835e-10	9.45863	147
GO:CC	cell surface	GO:0009986	1.30696e-07	6.88374	43
GO:CC	bounding membrane of organelle	GO:0098588	3.69284e-07	6.43264	54
GO:CC	endocytic vesicle	GO:0030139	6.19389e-07	6.20804	17
GO:CC	plasma membrane region	GO:0098590	1.53177e-06	5.81481	46
GO:CC	vesicle membrane	GO:0012506	1.65129e-06	5.78218	35
GO:CC	organelle membrane	GO:0031090	2.09476e-06	5.67887	80
GO:CC	endosome	GO:0005768	2.49349e-06	5.60319	36
GO:CC	external side of plasma membrane	GO:0009897	2.54054e-06	5.59507	28
GO:CC	actin cytoskeleton	GO:0015629	4.97934e-06	5.30283	25
GO:CC	cytoplasmic vesicle membrane	GO:0030659	1.00778e-05	4.99664	33
GO:CC	side of membrane	GO:0098552	2.8186e-05	4.54997	31
GO:CC	synapse	GO:0045202	3.31747e-05	4.47919	46
GO:CC	fibrillar collagen trimer	GO:0005583	4.92666e-05	4.30745	5
GO:CC	banded collagen fibril	GO:0098643	4.92666e-05	4.30745	5
GO:CC	phagocytic vesicle	GO:0045335	7.3061e-05	4.13631	11
GO:CC	early endosome	GO:0005769	9.85965e-05	4.00614	20
GO:CC	clathrin-coated vesicle membrane	GO:0030665	0.000133827	3.87346	8
GO:CC	cytosol	GO:0005829	0.00014958	3.82513	90
GO:CC	Golgi apparatus	GO:0005794	0.000300143	3.52267	44
GO:CC	cell body	GO:0044297	0.000416806	3.38007	29
GO:CC	complement component C1q complex	GO:0062167	0.000657458	3.18213	3
GO:CC	endocytic vesicle membrane	GO:0030666	0.000663468	3.17818	8
GO:CC	membrane raft	GO:0045121	0.000722459	3.14119	19
GO:CC	membrane microdomain	GO:0098857	0.000748778	3.12565	19
GO:CC	cell junction	GO:0030054	0.000815772	3.08843	54
GO:CC	cell leading edge	GO:0031252	0.00088952	3.05084	20
GO:CC	basement membrane	GO:0005604	0.00092787	3.03251	10
GO:CC	complex of collagen trimers	GO:0098644	0.00113595	2.94464	5
GO:CC	vacuole	GO:0005773	0.0012604	2.89949	24
GO:CC	platelet alpha granule	GO:0031091	0.00149813	2.82445	5
GO:CC	recycling endosome	GO:0055037	0.0019049	2.72013	12
GO:CC	coated vesicle membrane	GO:0030662	0.00199957	2.69906	9
GO:CC	lytic vacuole	GO:0000323	0.00269704	2.56911	21
GO:CC	lysosome	GO:0005764	0.00269704	2.56911	21
GO:CC	early endosome membrane	GO:0031901	0.00393889	2.40463	11
GO:CC	neuronal cell body	GO:0043025	0.00401054	2.3968	25
GO:CC	clathrin adaptor complex	GO:0030131	0.00595286	2.22527	5
GO:CC	clathrin-coated pit	GO:0005905	0.00700566	2.15455	7
GO:CC	postsynapse	GO:0098794	0.00841526	2.07493	25
GO:CC	supramolecular fiber	GO:0099512	0.0104048	1.98277	30
GO:CC	actin filament	GO:0005884	0.0107849	1.96718	9
GO:CC	supramolecular polymer	GO:0099081	0.0120204	1.92008	30
GO:CC	host intracellular region	GO:0043656	0.0127633	1.89404	3
GO:CC	host cell cytoplasm part	GO:0033655	0.0127633	1.89404	3
GO:CC	host cell cytoplasm	GO:0030430	0.0127633	1.89404	3
GO:CC	symbiont-containing vacuole membrane	GO:0020005	0.0127633	1.89404	3
GO:CC	symbiont-containing vacuole	GO:0020003	0.0127633	1.89404	3
GO:CC	host intracellular part	GO:0033646	0.0127633	1.89404	3
GO:CC	intrinsic component of membrane	GO:0031224	0.0127698	1.89382	128
GO:CC	integral component of membrane	GO:0016021	0.0161317	1.79232	125
GO:CC	host cell part	GO:0033643	0.0221154	1.65531	3
GO:CC	glutamatergic synapse	GO:0098978	0.0247007	1.60729	18
GO:CC	postsynaptic density	GO:0014069	0.028997	1.53765	16
GO:CC	supramolecular complex	GO:0099080	0.0338004	1.47108	35
GO:CC	plasma membrane signaling receptor complex	GO:0098802	0.0352542	1.45279	10
GO:CC	asymmetric synapse	GO:0032279	0.0353933	1.45108	16
GO:CC	somatodendritic compartment	GO:0036477	0.0368474	1.43359	30
GO:CC	I-kappaB/NF-kappaB complex	GO:0033256	0.0497464	1.30324	2
GO:CC	Bcl3/NF-kappaB2 complex	GO:0033257	0.0497464	1.30324	2
GO:CC	Toll-like receptor 1-Toll-like receptor 2 protein complex	GO:0035354	0.0497464	1.30324	2
GO:CC	collagen type I trimer	GO:0005584	0.0497464	1.30324	2
KEGG	Viral protein interaction with cytokine and cytokine receptor	KEGG:04061	1.39407e-05	4.85572	13
KEGG	Malaria	KEGG:05144	5.01181e-05	4.30001	10
KEGG	Staphylococcus aureus infection	KEGG:05150	0.000231812	3.63486	13
KEGG	Focal adhesion	KEGG:04510	0.000280175	3.55257	17
KEGG	Leishmaniasis	KEGG:05140	0.000381741	3.41823	10
KEGG	ECM-receptor interaction	KEGG:04512	0.000399246	3.39876	11
KEGG	Phagosome	KEGG:04145	0.000809897	3.09157	15
KEGG	TNF signaling pathway	KEGG:04668	0.000911287	3.04034	12
KEGG	Cytokine-cytokine receptor interaction	KEGG:04060	0.000922906	3.03484	20
KEGG	Tuberculosis	KEGG:05152	0.0015362	2.81355	15
KEGG	Chagas disease	KEGG:05142	0.00199103	2.70092	11
KEGG	AGE-RAGE signaling pathway in diabetic complications	KEGG:04933	0.00199103	2.70092	11
KEGG	Pertussis	KEGG:05133	0.00627307	2.20252	9
KEGG	Chemokine signaling pathway	KEGG:04062	0.0110124	1.95812	14
KEGG	Complement and coagulation cascades	KEGG:04610	0.018377	1.73572	9
KEGG	Protein digestion and absorption	KEGG:04974	0.0224615	1.64856	10
KEGG	Coronavirus disease - COVID-19	KEGG:05171	0.0396587	1.40166	15
KEGG	Human papillomavirus infection	KEGG:05165	0.0398729	1.39932	19
KEGG	Legionellosis	KEGG:05134	0.0450254	1.34654	7
REAC	Extracellular matrix organization	REAC:R-MMU-1474244	1.41873e-09	8.8481	28
REAC	ECM proteoglycans	REAC:R-MMU-3000178	3.33324e-08	7.47713	12
REAC	Assembly of collagen fibrils and other multimeric structures	REAC:R-MMU-2022090	8.88136e-08	7.05152	13
REAC	Collagen degradation	REAC:R-MMU-1442490	1.15542e-07	6.93726	12
REAC	Degradation of the extracellular matrix	REAC:R-MMU-1474228	4.57831e-07	6.33929	17
REAC	Collagen formation	REAC:R-MMU-1474290	1.75155e-06	5.75658	14
REAC	Integrin cell surface interactions	REAC:R-MMU-216083	1.98604e-06	5.70201	13
REAC	Collagen biosynthesis and modifying enzymes	REAC:R-MMU-1650814	5.69929e-05	4.24418	11
REAC	Collagen chain trimerization	REAC:R-MMU-8948216	9.90108e-05	4.00432	9
REAC	NCAM1 interactions	REAC:R-MMU-419037	0.000675453	3.1704	6
REAC	Signaling by PDGF	REAC:R-MMU-186797	0.000928917	3.03202	9
REAC	Non-integrin membrane-ECM interactions	REAC:R-MMU-3000171	0.00401479	2.39634	7
REAC	Immune System	REAC:R-MMU-168256	0.00558381	2.25307	64
REAC	Signaling by Receptor Tyrosine Kinases	REAC:R-MMU-9006934	0.00736599	2.13277	24
REAC	MET promotes cell motility	REAC:R-MMU-8875878	0.0089109	2.05008	7
REAC	MET activates PTK2 signaling	REAC:R-MMU-8874081	0.0131894	1.87977	6
REAC	Signaling by MET	REAC:R-MMU-6806834	0.0198947	1.70126	9
WP	Focal adhesion	WP:WP85	0.000262574	3.58075	18
WP	Inflammatory response pathway	WP:WP458	0.00114261	2.9421	7
WP	Circulating monocytes and cardiac macrophages in diastolic dysfunction	WP:WP4474	0.00541709	2.26623	3
WP	Burn wound healing	WP:WP5056	0.009892	2.00472	5
WP	Tyrobp causal network in microglia	WP:WP3625	0.0136314	1.86546	8
WP	Chemokine signaling pathway	WP:WP2292	0.0321319	1.49306	14
WP	Complement activation, classical pathway	WP:WP200	0.0430403	1.36613	4

## Sheet: WT_C_vs_KO_IL6_downregulated
Supplementary Table 3
source	term name	term id	adjusted p-value	negative log10 of adjusted p-value	intersection size
GO:MF	protein binding	GO:0005515	3.08307e-15	14.511	140
GO:MF	binding	GO:0005488	3.96226e-13	12.4021	174
GO:MF	identical protein binding	GO:0042802	2.41065e-06	5.61787	45
GO:MF	ion binding	GO:0043167	4.03619e-05	4.39403	79
GO:MF	lipid binding	GO:0008289	0.000316546	3.49956	22
GO:MF	phospholipid binding	GO:0005543	0.000477808	3.32075	16
GO:MF	actin binding	GO:0003779	0.00155069	2.80948	15
GO:MF	metal ion binding	GO:0046872	0.00198227	2.70284	57
GO:MF	cation binding	GO:0043169	0.00423153	2.3735	57
GO:MF	catalytic activity	GO:0003824	0.00527547	2.27774	71
GO:MF	anion binding	GO:0043168	0.00540462	2.26723	39
GO:MF	enzyme binding	GO:0019899	0.00603157	2.21957	37
GO:MF	cytoskeletal protein binding	GO:0008092	0.00703723	2.1526	22
GO:MF	GTPase activator activity	GO:0005096	0.0119971	1.92092	10
GO:MF	enzyme regulator activity	GO:0030234	0.01354	1.86838	24
GO:MF	GTPase regulator activity	GO:0030695	0.0276747	1.55792	13
GO:MF	nucleoside-triphosphatase regulator activity	GO:0060589	0.0276747	1.55792	13
GO:MF	hydrolase activity	GO:0016787	0.0365232	1.43743	37
GO:MF	phosphatidylinositol binding	GO:0035091	0.0458661	1.33851	10
GO:BP	negative regulation of cellular process	GO:0048523	1.03029e-12	11.987	87
GO:BP	positive regulation of biological process	GO:0048518	2.75693e-12	11.5596	100
GO:BP	biological regulation	GO:0065007	4.38471e-12	11.3581	156
GO:BP	regulation of response to stimulus	GO:0048583	6.19323e-12	11.2081	73
GO:BP	regulation of biological process	GO:0050789	2.14421e-11	10.6687	150
GO:BP	response to stimulus	GO:0050896	2.4438e-11	10.6119	129
GO:BP	regulation of cellular process	GO:0050794	2.92686e-11	10.5336	144
GO:BP	negative regulation of biological process	GO:0048519	1.11611e-10	9.95229	91
GO:BP	cell death	GO:0008219	1.16666e-10	9.93305	51
GO:BP	regulation of cell death	GO:0010941	3.01279e-10	9.52103	45
GO:BP	regulation of multicellular organismal process	GO:0051239	3.30415e-10	9.48094	58
GO:BP	positive regulation of cellular process	GO:0048522	7.23918e-10	9.14031	90
GO:BP	localization	GO:0051179	7.59891e-10	9.11925	92
GO:BP	cellular response to stimulus	GO:0051716	9.11537e-10	9.04023	113
GO:BP	system development	GO:0048731	1.02805e-09	8.98799	75
GO:BP	negative regulation of response to stimulus	GO:0048585	2.57756e-09	8.58879	41
GO:BP	regulation of signal transduction	GO:0009966	7.6923e-09	8.11394	56
GO:BP	positive regulation of multicellular organismal process	GO:0051240	8.52614e-09	8.06925	40
GO:BP	regulation of cell communication	GO:0010646	8.59146e-09	8.06593	62
GO:BP	cellular response to chemical stimulus	GO:0070887	9.03221e-09	8.04421	62
GO:BP	regulation of signaling	GO:0023051	9.73449e-09	8.01169	62
GO:BP	response to external stimulus	GO:0009605	1.10066e-08	7.95835	58
GO:BP	cell communication	GO:0007154	1.56127e-08	7.80652	100
GO:BP	intracellular signal transduction	GO:0035556	1.65481e-08	7.78125	51
GO:BP	anatomical structure development	GO:0048856	1.75844e-08	7.75487	88
GO:BP	signaling	GO:0023052	2.27571e-08	7.64288	99
GO:BP	signal transduction	GO:0007165	2.35496e-08	7.62802	94
GO:BP	developmental process	GO:0032502	2.49208e-08	7.60344	93
GO:BP	programmed cell death	GO:0012501	7.59324e-08	7.11957	44
GO:BP	multicellular organism development	GO:0007275	7.6996e-08	7.11353	76
GO:BP	regulation of biological quality	GO:0065008	8.06098e-08	7.09361	66
GO:BP	cell surface receptor signaling pathway	GO:0007166	8.92023e-08	7.04962	53
GO:BP	response to stress	GO:0006950	9.15199e-08	7.03848	65
GO:BP	regulation of molecular function	GO:0065009	1.02009e-07	6.99136	55
GO:BP	neurogenesis	GO:0022008	1.28059e-07	6.89259	41
GO:BP	regulation of localization	GO:0032879	2.18686e-07	6.66018	53
GO:BP	apoptotic process	GO:0006915	3.98626e-07	6.39943	42
GO:BP	response to oxygen-containing compound	GO:1901700	7.46338e-07	6.12706	42
GO:BP	response to lipid	GO:0033993	8.48206e-07	6.0715	30
GO:BP	cellular developmental process	GO:0048869	9.58933e-07	6.01821	70
GO:BP	regulation of programmed cell death	GO:0043067	9.97503e-07	6.00109	37
GO:BP	transport	GO:0006810	1.31445e-06	5.88126	69
GO:BP	cell differentiation	GO:0030154	1.89975e-06	5.7213	69
GO:BP	animal organ development	GO:0048513	2.46618e-06	5.60797	61
GO:BP	regulation of catalytic activity	GO:0050790	2.86059e-06	5.54355	44
GO:BP	positive regulation of metabolic process	GO:0009893	4.17248e-06	5.37961	61
GO:BP	establishment of localization	GO:0051234	5.50906e-06	5.25892	69
GO:BP	positive regulation of cell death	GO:0010942	6.59381e-06	5.18086	22
GO:BP	regulation of apoptotic process	GO:0042981	7.9256e-06	5.10097	35
GO:BP	multicellular organismal process	GO:0032501	1.01063e-05	4.99541	103
GO:BP	inflammatory response	GO:0006954	1.07527e-05	4.96848	23
GO:BP	nervous system development	GO:0007399	1.22218e-05	4.91286	45
GO:BP	immune system process	GO:0002376	1.26718e-05	4.89716	49
GO:BP	tumor necrosis factor production	GO:0032640	1.57759e-05	4.80201	12
GO:BP	regulation of tumor necrosis factor production	GO:0032680	1.57759e-05	4.80201	12
GO:BP	anatomical structure morphogenesis	GO:0009653	1.69036e-05	4.77202	48
GO:BP	response to chemical	GO:0042221	1.73686e-05	4.76023	78
GO:BP	regulation of tumor necrosis factor superfamily cytokine production	GO:1903555	1.89948e-05	4.72137	12
GO:BP	tumor necrosis factor superfamily cytokine production	GO:0071706	1.89948e-05	4.72137	12
GO:BP	cellular response to organic substance	GO:0071310	1.96073e-05	4.70758	48
GO:BP	positive regulation of gene expression	GO:0010628	3.32479e-05	4.47824	29
GO:BP	cellular response to oxygen-containing compound	GO:1901701	4.41857e-05	4.35472	32
GO:BP	response to organic substance	GO:0010033	4.51985e-05	4.34488	57
GO:BP	locomotion	GO:0040011	5.39872e-05	4.26771	37
GO:BP	regulation of hydrolase activity	GO:0051336	5.81833e-05	4.2352	26
GO:BP	regulation of cytokine production	GO:0001817	5.82662e-05	4.23458	22
GO:BP	negative regulation of cell death	GO:0060548	6.5704e-05	4.18241	28
GO:BP	cytokine production	GO:0001816	6.70222e-05	4.17378	22
GO:BP	positive regulation of macromolecule metabolic process	GO:0010604	6.82202e-05	4.16609	55
GO:BP	regulation of cell adhesion	GO:0030155	6.85949e-05	4.16371	22
GO:BP	cell migration	GO:0016477	8.1137e-05	4.09078	32
GO:BP	developmental growth	GO:0048589	8.24633e-05	4.08374	22
GO:BP	regulation of immune system process	GO:0002682	8.36546e-05	4.07751	32
GO:BP	cellular process	GO:0009987	8.45738e-05	4.07276	183
GO:BP	regulation of phosphorus metabolic process	GO:0051174	9.21749e-05	4.03539	31
GO:BP	positive regulation of apoptotic process	GO:0043065	0.000105216	3.97792	19
GO:BP	defense response	GO:0006952	0.000105441	3.97699	35
GO:BP	negative regulation of cellular metabolic process	GO:0031324	0.000112685	3.94814	45
GO:BP	growth	GO:0040007	0.000117246	3.9309	26
GO:BP	movement of cell or subcellular component	GO:0006928	0.000119162	3.92386	39
GO:BP	regulation of intracellular signal transduction	GO:1902531	0.000127193	3.89554	33
GO:BP	phosphate-containing compound metabolic process	GO:0006796	0.000129306	3.88838	46
GO:BP	positive regulation of programmed cell death	GO:0043068	0.000140776	3.85147	19
GO:BP	phosphorus metabolic process	GO:0006793	0.000159914	3.79611	46
GO:BP	cell activation	GO:0001775	0.000189837	3.72162	27
GO:BP	cellular response to lipid	GO:0071396	0.000248033	3.60549	21
GO:BP	generation of neurons	GO:0048699	0.000271212	3.56669	32
GO:BP	ion transport	GO:0006811	0.000286987	3.54214	32
GO:BP	regulation of metabolic process	GO:0019222	0.000292283	3.5342	87
GO:BP	phosphorylation	GO:0016310	0.000298536	3.525	36
GO:BP	regulation of phosphate metabolic process	GO:0019220	0.000310806	3.50751	30
GO:BP	neuron differentiation	GO:0030182	0.000311927	3.50595	31
GO:BP	regulation of phosphorylation	GO:0042325	0.000375088	3.42587	28
GO:BP	localization of cell	GO:0051674	0.000387482	3.41175	33
GO:BP	cell motility	GO:0048870	0.000387482	3.41175	33
GO:BP	negative regulation of cell communication	GO:0010648	0.000419016	3.37777	29
GO:BP	negative regulation of signaling	GO:0023057	0.000445101	3.35154	29
GO:BP	cell development	GO:0048468	0.00046613	3.33149	41
GO:BP	regulation of cellular metabolic process	GO:0031323	0.000479113	3.31956	76
GO:BP	positive regulation of cellular component organization	GO:0051130	0.000529074	3.27648	26
GO:BP	negative regulation of signal transduction	GO:0009968	0.000565223	3.24778	27
GO:BP	regulation of cellular component movement	GO:0051270	0.00057126	3.24317	25
GO:BP	negative regulation of nitrogen compound metabolic process	GO:0051172	0.000573919	3.24115	42
GO:BP	positive regulation of response to stimulus	GO:0048584	0.00060061	3.22141	39
GO:BP	response to inorganic substance	GO:0010035	0.000601714	3.22061	19
GO:BP	regulation of cell migration	GO:0030334	0.000613327	3.21231	23
GO:BP	regulation of developmental process	GO:0050793	0.000693321	3.15907	43
GO:BP	regulation of response to external stimulus	GO:0032101	0.000794469	3.09992	23
GO:BP	negative regulation of metabolic process	GO:0009892	0.000803936	3.09478	52
GO:BP	cell adhesion	GO:0007155	0.000888344	3.05142	29
GO:BP	positive regulation of developmental process	GO:0051094	0.000954241	3.02034	29
GO:BP	regulation of locomotion	GO:0040012	0.00109459	2.96075	24
GO:BP	positive regulation of signal transduction	GO:0009967	0.00137785	2.8608	30
GO:BP	regulation of cell motility	GO:2000145	0.00176362	2.75359	23
GO:BP	positive regulation of immune system process	GO:0002684	0.00185661	2.73128	23
GO:BP	negative regulation of multicellular organismal process	GO:0051241	0.00209351	2.67912	24
GO:BP	neuron development	GO:0048666	0.00224692	2.64841	26
GO:BP	regulation of multicellular organismal development	GO:2000026	0.00240525	2.61884	29
GO:BP	regulation of cellular component organization	GO:0051128	0.00252987	2.5969	39
GO:BP	positive regulation of cellular metabolic process	GO:0031325	0.00257335	2.5895	49
GO:BP	export from cell	GO:0140352	0.00293399	2.53254	22
GO:BP	positive regulation of cell differentiation	GO:0045597	0.00308925	2.51015	22
GO:BP	cell growth	GO:0016049	0.00355066	2.44969	16
GO:BP	positive regulation of molecular function	GO:0044093	0.00400592	2.3973	29
GO:BP	cell projection organization	GO:0030030	0.00439768	2.35678	30
GO:BP	interleukin-1 production	GO:0032612	0.00503082	2.29836	8
GO:BP	regulation of interleukin-1 production	GO:0032652	0.00503082	2.29836	8
GO:BP	regulation of macromolecule metabolic process	GO:0060255	0.00516727	2.28674	79
GO:BP	negative regulation of molecular function	GO:0044092	0.00517684	2.28594	24
GO:BP	protein phosphorylation	GO:0006468	0.00522173	2.28219	30
GO:BP	chemotaxis	GO:0006935	0.00534044	2.27242	17
GO:BP	homeostatic process	GO:0042592	0.00539547	2.26797	31
GO:BP	positive regulation of cytokine production	GO:0001819	0.0054888	2.26052	15
GO:BP	regulation of protein phosphorylation	GO:0001932	0.00549692	2.25988	24
GO:BP	response to other organism	GO:0051707	0.00552428	2.25772	31
GO:BP	taxis	GO:0042330	0.00557547	2.25372	17
GO:BP	response to external biotic stimulus	GO:0043207	0.00579044	2.23729	31
GO:BP	cell population proliferation	GO:0008283	0.00622203	2.20607	35
GO:BP	negative regulation of immune system process	GO:0002683	0.00626827	2.20285	14
GO:BP	regulation of response to stress	GO:0080134	0.00663429	2.17821	26
GO:BP	organonitrogen compound metabolic process	GO:1901564	0.00668968	2.17459	76
GO:BP	response to metal ion	GO:0010038	0.00738325	2.13175	13
GO:BP	developmental cell growth	GO:0048588	0.00742086	2.12955	11
GO:BP	regulation of cell population proliferation	GO:0042127	0.0078301	2.10623	31
GO:BP	plasma membrane bounded cell projection organization	GO:0120036	0.00805821	2.09376	29
GO:BP	response to lipopolysaccharide	GO:0032496	0.00837237	2.07715	14
GO:BP	regulation of primary metabolic process	GO:0080090	0.00880555	2.05524	71
GO:BP	negative regulation of phosphate metabolic process	GO:0045936	0.00904578	2.04355	14
GO:BP	negative regulation of phosphorus metabolic process	GO:0010563	0.00904578	2.04355	14
GO:BP	regulation of leukocyte migration	GO:0002685	0.00922953	2.03482	10
GO:BP	response to biotic stimulus	GO:0009607	0.00939533	2.02709	31
GO:BP	regulation of transport	GO:0051049	0.00952822	2.02099	32
GO:BP	negative regulation of macromolecule metabolic process	GO:0010605	0.00961217	2.01718	47
GO:BP	circulatory system development	GO:0072359	0.00985309	2.00643	24
GO:BP	regulation of gene expression	GO:0010468	0.00997555	2.00106	66
GO:BP	cation transport	GO:0006812	0.0105772	1.97563	24
GO:BP	negative regulation of intracellular signal transduction	GO:1902532	0.011013	1.95809	15
GO:BP	wound healing	GO:0042060	0.0112587	1.94851	13
GO:BP	urogenital system development	GO:0001655	0.0112587	1.94851	13
GO:BP	regulation of cellular protein metabolic process	GO:0032268	0.0114604	1.9408	38
GO:BP	regulation of inflammatory response	GO:0050727	0.0114935	1.93955	12
GO:BP	response to hormone	GO:0009725	0.0115659	1.93682	21
GO:BP	response to molecule of bacterial origin	GO:0002237	0.012554	1.90122	14
GO:BP	regulation of nitrogen compound metabolic process	GO:0051171	0.0125848	1.90015	69
GO:BP	negative regulation of biosynthetic process	GO:0009890	0.0132092	1.87912	30
GO:BP	positive regulation of cell adhesion	GO:0045785	0.013853	1.85845	14
GO:BP	secretion by cell	GO:0032940	0.0141074	1.85055	20
GO:BP	cellular biosynthetic process	GO:0044249	0.0142014	1.84767	68
GO:BP	regulation of cellular biosynthetic process	GO:0031326	0.0146108	1.83533	54
GO:BP	positive regulation of catalytic activity	GO:0043085	0.0146347	1.83462	23
GO:BP	extrinsic apoptotic signaling pathway	GO:0097191	0.0147212	1.83206	10
GO:BP	regulation of GTPase activity	GO:0043087	0.0168953	1.77224	12
GO:BP	positive regulation of cellular component movement	GO:0051272	0.0179217	1.74662	16
GO:BP	biosynthetic process	GO:0009058	0.0202843	1.69284	69
GO:BP	negative regulation of cellular biosynthetic process	GO:0031327	0.0224435	1.64891	29
GO:BP	muscle structure development	GO:0061061	0.0226192	1.64552	17
GO:BP	positive regulation of interleukin-6 production	GO:0032755	0.0227215	1.64356	7
GO:BP	regulation of defense response	GO:0031347	0.0228199	1.64169	16
GO:BP	regulation of protein metabolic process	GO:0051246	0.0229598	1.63903	39
GO:BP	positive regulation of tumor necrosis factor production	GO:0032760	0.024164	1.61683	7
GO:BP	neuron projection development	GO:0031175	0.0261132	1.58314	22
GO:BP	regulation of biosynthetic process	GO:0009889	0.0262535	1.58081	54
GO:BP	cell morphogenesis	GO:0000902	0.026485	1.577	22
GO:BP	positive regulation of tumor necrosis factor superfamily cytokine production	GO:1903557	0.0272768	1.56421	7
GO:BP	transmembrane transport	GO:0055085	0.0281955	1.54982	27
GO:BP	negative regulation of catalytic activity	GO:0043086	0.0285636	1.54419	18
GO:BP	positive regulation of cell migration	GO:0030335	0.0289113	1.53893	15
GO:BP	myeloid leukocyte activation	GO:0002274	0.0291565	1.53526	10
GO:BP	biological process involved in interspecies interaction between organisms	GO:0044419	0.0294997	1.53018	31
GO:BP	positive regulation of nitrogen compound metabolic process	GO:0051173	0.0312954	1.50452	44
GO:BP	cellular response to reactive oxygen species	GO:0034614	0.0316514	1.49961	8
GO:BP	positive regulation of cell communication	GO:0010647	0.032353	1.49009	31
GO:BP	cellular response to lipopolysaccharide	GO:0071222	0.0323867	1.48963	11
GO:BP	positive regulation of signaling	GO:0023056	0.0343931	1.46353	31
GO:BP	regulation of cell differentiation	GO:0045595	0.0351497	1.45408	29
GO:BP	regulation of transferase activity	GO:0051338	0.0367451	1.4348	19
GO:BP	response to oxidative stress	GO:0006979	0.0392242	1.40645	13
GO:BP	cellular response to molecule of bacterial origin	GO:0071219	0.0397827	1.40031	11
GO:BP	interleukin-6 production	GO:0032635	0.0398633	1.39943	8
GO:BP	regulation of interleukin-6 production	GO:0032675	0.0398633	1.39943	8
GO:BP	organic substance biosynthetic process	GO:1901576	0.0427619	1.36894	67
GO:BP	regulation of cell activation	GO:0050865	0.0439814	1.35673	17
GO:BP	immune response	GO:0006955	0.0449966	1.34682	30
GO:BP	leukocyte activation	GO:0045321	0.0477676	1.32087	21
GO:BP	negative regulation of response to external stimulus	GO:0032102	0.0485588	1.31373	12
GO:CC	cytoplasm	GO:0005737	2.36074e-20	19.627	153
GO:CC	cell periphery	GO:0071944	2.29096e-11	10.64	101
GO:CC	plasma membrane	GO:0005886	4.47063e-10	9.34963	94
GO:CC	cellular anatomical entity	GO:0110165	2.83785e-09	8.54701	198
GO:CC	vesicle	GO:0031982	5.42409e-09	8.26567	47
GO:CC	cytoplasmic vesicle	GO:0031410	2.70894e-07	6.5672	42
GO:CC	intracellular vesicle	GO:0097708	2.79035e-07	6.55434	42
GO:CC	membrane	GO:0016020	4.11777e-07	6.38534	118
GO:CC	endomembrane system	GO:0012505	9.80245e-07	6.00867	64
GO:CC	cell projection	GO:0042995	2.42048e-06	5.6161	46
GO:CC	cell body	GO:0044297	2.47725e-06	5.60603	24
GO:CC	plasma membrane bounded cell projection	GO:0120025	6.61455e-06	5.1795	44
GO:CC	neuronal cell body	GO:0043025	6.73918e-06	5.17139	22
GO:CC	cytosol	GO:0005829	1.97159e-05	4.70518	60
GO:CC	intracellular anatomical structure	GO:0005622	2.35471e-05	4.62806	163
GO:CC	extracellular region	GO:0005576	8.39135e-05	4.07617	45
GO:CC	Golgi apparatus	GO:0005794	8.51226e-05	4.06996	31
GO:CC	somatodendritic compartment	GO:0036477	0.000147744	3.83049	25
GO:CC	endosome	GO:0005768	0.000439619	3.35692	22
GO:CC	cell surface	GO:0009986	0.000913934	3.03909	24
GO:CC	neuron projection	GO:0043005	0.00173029	2.76188	29
GO:CC	organelle	GO:0043226	0.00201962	2.69473	149
GO:CC	membrane-bounded organelle	GO:0043227	0.0065952	2.18077	139
GO:CC	side of membrane	GO:0098552	0.00817865	2.08732	18
GO:CC	cell leading edge	GO:0031252	0.0105026	1.97871	13
GO:CC	early endosome	GO:0005769	0.0115661	1.93681	12
GO:CC	vacuole	GO:0005773	0.0229615	1.639	15
GO:CC	intracellular membrane-bounded organelle	GO:0043231	0.033831	1.47068	133
GO:CC	extracellular space	GO:0005615	0.0410693	1.38648	30
GO:CC	intracellular organelle	GO:0043229	0.0417923	1.3789	142
KEGG	Cholesterol metabolism	KEGG:04979	0.0136246	1.86568	5
REAC	Neutrophil degranulation	REAC:R-MMU-6798695	0.000578834	3.23745	20

## Sheet: WT_C_vs_KO_IL13_upregulated
Supplementary Table 3
source	term name	term id	adjusted p-value	negative log10 of adjusted p-value	intersection size
GO:MF	extracellular matrix structural constituent	GO:0005201	1.25333e-19	18.9019	15
GO:MF	structural molecule activity	GO:0005198	4.92378e-13	12.3077	19
GO:MF	protein binding	GO:0005515	1.5304e-10	9.8152	48
GO:MF	extracellular matrix structural constituent conferring tensile strength	GO:0030020	4.31449e-08	7.36507	6
GO:MF	platelet-derived growth factor binding	GO:0048407	3.58815e-06	5.44513	4
GO:MF	binding	GO:0005488	6.03213e-05	4.21953	51
GO:MF	glycosaminoglycan binding	GO:0005539	0.000157471	3.8028	7
GO:MF	protein-containing complex binding	GO:0044877	0.000162092	3.79024	15
GO:MF	growth factor binding	GO:0019838	0.000201662	3.69537	6
GO:MF	protease binding	GO:0002020	0.000912527	3.03975	6
GO:MF	fibronectin binding	GO:0001968	0.00122362	2.91235	4
GO:MF	actin binding	GO:0003779	0.00183737	2.7358	8
GO:MF	extracellular matrix binding	GO:0050840	0.00266755	2.57389	4
GO:MF	heparin binding	GO:0008201	0.00869604	2.06068	5
GO:MF	collagen binding	GO:0005518	0.0103013	1.98711	4
GO:MF	SMAD binding	GO:0046332	0.0124887	1.90348	4
GO:MF	molecular function regulator activity	GO:0098772	0.0164948	1.78265	14
GO:MF	cytoskeletal protein binding	GO:0008092	0.0174329	1.75863	10
GO:MF	enzyme binding	GO:0019899	0.020742	1.68315	15
GO:MF	cation binding	GO:0043169	0.0275749	1.55949	21
GO:BP	extracellular matrix organization	GO:0030198	9.66983e-13	12.0146	14
GO:BP	external encapsulating structure organization	GO:0045229	1.01343e-12	11.9942	14
GO:BP	extracellular structure organization	GO:0043062	1.06194e-12	11.9739	14
GO:BP	cell migration	GO:0016477	3.58152e-12	11.4459	23
GO:BP	animal organ morphogenesis	GO:0009887	1.26627e-11	10.8975	20
GO:BP	tissue development	GO:0009888	2.26611e-11	10.6447	25
GO:BP	animal organ development	GO:0048513	2.9922e-11	10.524	32
GO:BP	anatomical structure morphogenesis	GO:0009653	3.38206e-11	10.4708	28
GO:BP	locomotion	GO:0040011	4.30427e-11	10.3661	24
GO:BP	cell motility	GO:0048870	4.64273e-11	10.3332	23
GO:BP	localization of cell	GO:0051674	4.64273e-11	10.3332	23
GO:BP	movement of cell or subcellular component	GO:0006928	5.50785e-11	10.259	25
GO:BP	collagen fibril organization	GO:0030199	3.12962e-10	9.50451	8
GO:BP	circulatory system development	GO:0072359	8.42093e-10	9.07464	19
GO:BP	supramolecular fiber organization	GO:0097435	1.50972e-09	8.8211	16
GO:BP	anatomical structure development	GO:0048856	1.06027e-08	7.97458	36
GO:BP	connective tissue development	GO:0061448	1.74909e-08	7.75719	11
GO:BP	system development	GO:0048731	2.10231e-08	7.6773	31
GO:BP	regulation of cellular component movement	GO:0051270	2.6971e-08	7.5691	17
GO:BP	positive regulation of cell migration	GO:0030335	9.93759e-08	7.00272	13
GO:BP	regulation of locomotion	GO:0040012	1.78679e-07	6.74793	16
GO:BP	positive regulation of cell motility	GO:2000147	1.81378e-07	6.74142	13
GO:BP	developmental process	GO:0032502	1.84797e-07	6.73331	36
GO:BP	blood vessel development	GO:0001568	2.27858e-07	6.64234	14
GO:BP	positive regulation of cellular component movement	GO:0051272	2.62768e-07	6.58043	13
GO:BP	positive regulation of locomotion	GO:0040017	2.62768e-07	6.58043	13
GO:BP	multicellular organism development	GO:0007275	3.57125e-07	6.44718	31
GO:BP	vasculature development	GO:0001944	4.03742e-07	6.3939	14
GO:BP	regulation of cell migration	GO:0030334	4.28202e-07	6.36835	15
GO:BP	multicellular organismal process	GO:0032501	4.85527e-07	6.31379	40
GO:BP	skeletal system development	GO:0001501	9.66346e-07	6.01487	12
GO:BP	biological regulation	GO:0065007	9.68441e-07	6.01393	49
GO:BP	regulation of cell motility	GO:2000145	9.98758e-07	6.00054	15
GO:BP	regulation of signal transduction	GO:0009966	2.69616e-06	5.56925	23
GO:BP	cell-substrate adhesion	GO:0031589	4.57861e-06	5.33927	10
GO:BP	collagen metabolic process	GO:0032963	6.02035e-06	5.22038	7
GO:BP	cellular response to growth factor stimulus	GO:0071363	1.66081e-05	4.77968	12
GO:BP	cell adhesion	GO:0007155	1.66741e-05	4.77796	16
GO:BP	response to wounding	GO:0009611	1.84566e-05	4.73385	11
GO:BP	response to growth factor	GO:0070848	2.57593e-05	4.58907	12
GO:BP	regulation of cell-substrate adhesion	GO:0010810	2.6739e-05	4.57286	8
GO:BP	tube morphogenesis	GO:0035239	3.48249e-05	4.45811	13
GO:BP	cellular component organization	GO:0016043	5.37359e-05	4.26974	34
GO:BP	enzyme-linked receptor protein signaling pathway	GO:0007167	6.30118e-05	4.20058	13
GO:BP	heart development	GO:0007507	6.57e-05	4.18243	11
GO:BP	tube development	GO:0035295	7.2065e-05	4.14228	14
GO:BP	response to organic substance	GO:0010033	7.33463e-05	4.13462	24
GO:BP	regulation of cell communication	GO:0010646	7.89025e-05	4.10291	23
GO:BP	regulation of signaling	GO:0023051	8.3328e-05	4.07921	23
GO:BP	cellular component organization or biogenesis	GO:0071840	0.000107035	3.97047	34
GO:BP	wound healing	GO:0042060	0.00014052	3.85226	9
GO:BP	collagen biosynthetic process	GO:0032964	0.000168178	3.77423	5
GO:BP	regulation of response to stimulus	GO:0048583	0.000179243	3.74656	24
GO:BP	cell differentiation	GO:0030154	0.000225475	3.6469	26
GO:BP	regulation of biological process	GO:0050789	0.000232824	3.63297	45
GO:BP	cellular developmental process	GO:0048869	0.000259846	3.58528	26
GO:BP	cartilage development	GO:0051216	0.000316201	3.50004	7
GO:BP	cell surface receptor signaling pathway	GO:0007166	0.000318982	3.49623	20
GO:BP	positive regulation of biological process	GO:0048518	0.000349515	3.45653	31
GO:BP	response to endogenous stimulus	GO:0009719	0.000364134	3.43874	16
GO:BP	negative regulation of cellular process	GO:0048523	0.000435457	3.36106	27
GO:BP	regulation of cell adhesion	GO:0030155	0.000445856	3.35081	11
GO:BP	localization	GO:0051179	0.000445973	3.35069	30
GO:BP	regulation of localization	GO:0032879	0.000474613	3.32366	20
GO:BP	cell-matrix adhesion	GO:0007160	0.000633067	3.19855	7
GO:BP	positive regulation of intracellular signal transduction	GO:1902533	0.000755179	3.12195	12
GO:BP	positive regulation of cellular process	GO:0048522	0.00082535	3.08336	29
GO:BP	response to stress	GO:0006950	0.000919778	3.03632	23
GO:BP	blood vessel morphogenesis	GO:0048514	0.000924867	3.03392	10
GO:BP	tissue morphogenesis	GO:0048729	0.00106457	2.97282	10
GO:BP	positive regulation of chemotaxis	GO:0050921	0.00119973	2.92092	6
GO:BP	cellular response to environmental stimulus	GO:0104004	0.00146446	2.83432	8
GO:BP	cellular response to abiotic stimulus	GO:0071214	0.00146446	2.83432	8
GO:BP	cellular response to organic substance	GO:0071310	0.00148633	2.82789	19
GO:BP	intracellular signal transduction	GO:0035556	0.00156037	2.80677	18
GO:BP	positive regulation of response to stimulus	GO:0048584	0.00180424	2.74371	17
GO:BP	cellular response to chemical stimulus	GO:0070887	0.00196334	2.70701	21
GO:BP	positive regulation of signal transduction	GO:0009967	0.00229444	2.63932	14
GO:BP	regulation of cellular process	GO:0050794	0.00249252	2.60336	42
GO:BP	ossification	GO:0001503	0.00274915	2.5608	8
GO:BP	endodermal cell differentiation	GO:0035987	0.00367318	2.43496	4
GO:BP	integrin-mediated signaling pathway	GO:0007229	0.00375563	2.42532	5
GO:BP	regulation of cellular component organization	GO:0051128	0.00400834	2.39704	17
GO:BP	transmembrane receptor protein tyrosine kinase signaling pathway	GO:0007169	0.00488695	2.31096	9
GO:BP	cell chemotaxis	GO:0060326	0.00512204	2.29056	7
GO:BP	anatomical structure formation involved in morphogenesis	GO:0048646	0.0051766	2.28596	12
GO:BP	muscle contraction	GO:0006936	0.00523253	2.28129	7
GO:BP	regulation of biological quality	GO:0065008	0.00587729	2.23082	22
GO:BP	actin filament-based process	GO:0030029	0.00683534	2.16524	10
GO:BP	endoderm formation	GO:0001706	0.00782049	2.10677	4
GO:BP	cellular response to endogenous stimulus	GO:0071495	0.00861473	2.06476	13
GO:BP	response to stimulus	GO:0050896	0.00945647	2.02427	37
GO:BP	regulation of multicellular organismal process	GO:0051239	0.00963611	2.0161	18
GO:BP	negative regulation of biological process	GO:0048519	0.00979857	2.00884	27
GO:BP	response to oxygen-containing compound	GO:1901700	0.0106314	1.97341	15
GO:BP	response to amino acid	GO:0043200	0.0106894	1.97105	6
GO:BP	lung development	GO:0030324	0.0121378	1.91586	6
GO:BP	regulation of chemotaxis	GO:0050920	0.0124457	1.90498	6
GO:BP	respiratory tube development	GO:0030323	0.0130807	1.88337	6
GO:BP	regulation of cell death	GO:0010941	0.0141764	1.84844	14
GO:BP	positive regulation of cell-substrate adhesion	GO:0010811	0.015432	1.81158	5
GO:BP	response to acid chemical	GO:0001101	0.0166632	1.77824	6
GO:BP	response to lipid	GO:0033993	0.0171384	1.76603	11
GO:BP	cellular response to transforming growth factor beta stimulus	GO:0071560	0.0178807	1.74762	6
GO:BP	response to estradiol	GO:0032355	0.0190409	1.72031	5
GO:BP	bone development	GO:0060348	0.0191694	1.71739	6
GO:BP	regulation of molecular function	GO:0065009	0.0197245	1.70499	18
GO:BP	response to transforming growth factor beta	GO:0071559	0.0200696	1.69746	6
GO:BP	actin cytoskeleton organization	GO:0030036	0.0214145	1.66929	9
GO:BP	negative regulation of molecular function	GO:0044092	0.022809	1.64189	11
GO:BP	regulation of intracellular signal transduction	GO:1902531	0.0234765	1.62937	13
GO:BP	respiratory system development	GO:0060541	0.0234944	1.62904	6
GO:BP	positive regulation of cell communication	GO:0010647	0.0261597	1.58237	14
GO:BP	response to cytokine	GO:0034097	0.0266424	1.57443	11
GO:BP	positive regulation of signaling	GO:0023056	0.0271142	1.5668	14
GO:BP	positive regulation of leukocyte migration	GO:0002687	0.0273446	1.56313	5
GO:BP	response to external stimulus	GO:0009605	0.0312264	1.50548	18
GO:BP	cell death	GO:0008219	0.0322724	1.49117	15
GO:BP	cytoskeleton organization	GO:0007010	0.038408	1.41558	12
GO:BP	muscle system process	GO:0003012	0.0390292	1.40861	7
GO:BP	mesenchyme development	GO:0060485	0.0439493	1.35705	6
GO:BP	regulation of cell differentiation	GO:0045595	0.0447301	1.3494	13
GO:BP	negative regulation of endodermal cell differentiation	GO:1903225	0.0490865	1.30904	2
GO:BP	regulation of muscle filament sliding	GO:0032971	0.0490865	1.30904	2
GO:CC	extracellular matrix	GO:0031012	1.34956e-20	19.8698	21
GO:CC	external encapsulating structure	GO:0030312	1.46743e-20	19.8334	21
GO:CC	collagen-containing extracellular matrix	GO:0062023	5.44259e-20	19.2642	19
GO:CC	extracellular region	GO:0005576	3.6787e-12	11.4343	28
GO:CC	extracellular space	GO:0005615	1.44086e-11	10.8414	24
GO:CC	supramolecular fiber	GO:0099512	9.00936e-11	10.0453	18
GO:CC	supramolecular polymer	GO:0099081	1.02943e-10	9.9874	18
GO:CC	fibrillar collagen trimer	GO:0005583	2.73385e-09	8.56323	5
GO:CC	banded collagen fibril	GO:0098643	2.73385e-09	8.56323	5
GO:CC	supramolecular complex	GO:0099080	1.05299e-08	7.97757	18
GO:CC	complex of collagen trimers	GO:0098644	6.79891e-08	7.16756	5
GO:CC	collagen trimer	GO:0005581	8.26177e-08	7.08293	7
GO:CC	contractile fiber	GO:0043292	3.11704e-07	6.50626	9
GO:CC	actin cytoskeleton	GO:0015629	7.63745e-07	6.11705	11
GO:CC	cell periphery	GO:0071944	1.84192e-06	5.73473	34
GO:CC	myofibril	GO:0030016	5.03392e-06	5.29809	8
GO:CC	sarcomere	GO:0030017	5.25191e-05	4.27968	7
GO:CC	cardiac myofibril	GO:0097512	0.000145504	3.83713	3
GO:CC	protein-containing complex	GO:0032991	0.000614427	3.21153	30
GO:CC	basement membrane	GO:0005604	0.000777396	3.10936	5
GO:CC	collagen type I trimer	GO:0005584	0.000917579	3.03736	2
GO:CC	striated muscle thin filament	GO:0005865	0.00261945	2.58179	3
GO:CC	myofilament	GO:0036379	0.00439775	2.35677	3
GO:CC	collagen type V trimer	GO:0005588	0.00549151	2.26031	2
GO:CC	filopodium	GO:0030175	0.0179049	1.74703	4
GO:CC	troponin complex	GO:0005861	0.0254972	1.59351	2
GO:CC	cytoskeleton	GO:0005856	0.0294046	1.53158	14
GO:CC	actin-based cell projection	GO:0098858	0.0294534	1.53086	5
KEGG	AGE-RAGE signaling pathway in diabetic complications	KEGG:04933	2.90578e-06	5.53674	7
KEGG	Protein digestion and absorption	KEGG:04974	0.000124409	3.90515	6
KEGG	Focal adhesion	KEGG:04510	0.000274261	3.56184	7
KEGG	Relaxin signaling pathway	KEGG:04926	0.000306035	3.51423	6
KEGG	ECM-receptor interaction	KEGG:04512	0.000700187	3.15479	5
KEGG	PI3K-Akt signaling pathway	KEGG:04151	0.00148127	2.82936	8
KEGG	Amoebiasis	KEGG:05146	0.00189211	2.72305	5
KEGG	Proteoglycans in cancer	KEGG:05205	0.00401796	2.39599	6
KEGG	Apelin signaling pathway	KEGG:04371	0.00643787	2.19126	5
KEGG	Human papillomavirus infection	KEGG:05165	0.0103139	1.98658	7
REAC	ECM proteoglycans	REAC:R-MMU-3000178	2.45883e-13	12.6093	10
REAC	Extracellular matrix organization	REAC:R-MMU-1474244	6.92042e-13	12.1599	16
REAC	Integrin cell surface interactions	REAC:R-MMU-216083	1.30767e-07	6.8835	8
REAC	Collagen degradation	REAC:R-MMU-1442490	2.17408e-07	6.66273	7
REAC	Degradation of the extracellular matrix	REAC:R-MMU-1474228	3.52704e-07	6.45259	9
REAC	MET activates PTK2 signaling	REAC:R-MMU-8874081	4.5315e-07	6.34376	6
REAC	Collagen formation	REAC:R-MMU-1474290	5.02824e-07	6.29858	8
REAC	Assembly of collagen fibrils and other multimeric structures	REAC:R-MMU-2022090	8.48695e-07	6.07125	7
REAC	Non-integrin membrane-ECM interactions	REAC:R-MMU-3000171	1.66173e-06	5.77944	6
REAC	Collagen biosynthesis and modifying enzymes	REAC:R-MMU-1650814	2.0774e-06	5.68248	7
REAC	MET promotes cell motility	REAC:R-MMU-8875878	3.44145e-06	5.46326	6
REAC	Collagen chain trimerization	REAC:R-MMU-8948216	4.79745e-06	5.31899	6
REAC	NCAM signaling for neurite out-growth	REAC:R-MMU-375165	0.000103135	3.98659	5
REAC	Regulation of Insulin-like Growth Factor (IGF) transport and uptake by Insulin-like Growth Factor Binding Proteins (IGFBPs)	REAC:R-MMU-381426	0.000196167	3.70737	7
REAC	Signaling by MET	REAC:R-MMU-6806834	0.000205635	3.6869	6
REAC	NCAM1 interactions	REAC:R-MMU-419037	0.000225228	3.64738	4
REAC	Signaling by Receptor Tyrosine Kinases	REAC:R-MMU-9006934	0.0017711	2.75176	10
REAC	Post-translational protein phosphorylation	REAC:R-MMU-8957275	0.00235353	2.62828	6
REAC	Striated Muscle Contraction	REAC:R-MMU-390522	0.00367264	2.43502	4
REAC	Elastic fibre formation	REAC:R-MMU-1566948	0.0058497	2.23287	4
REAC	Crosslinking of collagen fibrils	REAC:R-MMU-2243919	0.0124909	1.90341	3
REAC	Muscle contraction	REAC:R-MMU-397014	0.0193451	1.71343	6
REAC	Signaling by PDGF	REAC:R-MMU-186797	0.0195395	1.70909	4
REAC	Platelet activation, signaling and aggregation	REAC:R-MMU-76002	0.0214964	1.66763	7
WP	Dysregulated miRNA targeting in insulin/PI3K-AKT signaling	WP:WP3855	1.13583e-05	4.94469	5
WP	Focal adhesion	WP:WP85	0.000305235	3.51537	8
WP	Inflammatory response pathway	WP:WP458	0.00106749	2.97164	4
WP	Focal adhesion: PI3K-Akt-mTOR signaling pathway	WP:WP2841	0.00247739	2.60601	9

## Sheet: WT_C_vs_KO_IL13_downregulated
Supplementary Table 3
source	term name	term id	adjusted p-value	negative log10 of adjusted p-value	intersection size
GO:MF	lamin binding	GO:0005521	0.00924418	2.03413	2
GO:MF	phosphatidylinositol phospholipase C activity	GO:0004435	0.0116153	1.93497	2
GO:MF	phospholipase C activity	GO:0004629	0.0116153	1.93497	2
GO:BP	cellular response to interleukin-1	GO:0071347	0.000333633	3.47673	4
GO:BP	response to interleukin-1	GO:0070555	0.000868884	3.06104	4
GO:BP	cytokine-mediated signaling pathway	GO:0019221	0.00397326	2.40085	5
GO:BP	positive regulation of chemokine production	GO:0032722	0.0132627	1.87737	3
GO:BP	cellular response to cytokine stimulus	GO:0071345	0.0144234	1.84093	6
GO:BP	response to cytokine	GO:0034097	0.0255086	1.59331	6
GO:BP	chemokine production	GO:0032602	0.0320711	1.49389	3
GO:BP	regulation of chemokine production	GO:0032642	0.0320711	1.49389	3
GO:BP	regulation of mononuclear cell migration	GO:0071675	0.0453266	1.34365	3
KEGG	NOD-like receptor signaling pathway	KEGG:04621	0.0186439	1.72946	3
KEGG	Lipid and atherosclerosis	KEGG:05417	0.0224799	1.64821	3
KEGG	Inflammatory bowel disease	KEGG:05321	0.0465438	1.33214	2
