# Supplementary material for: IL-6 signaling drives self-renewal and alternative activation of adipose tissue macrophages
Source: Front Immunol. 2024 Feb 28;15:1201439. doi: 10.3389/fimmu.2024.1201439 (PMC10933059; doi:10.3389/fimmu.2024.1201439)
Supplement: Supplementary Table 4 — Results of gene set enrichment analysis (GSEA). Significantly up- or down regulated gene sets for respective comparisons are given with gene set name, size, enrichment score, NES, p-value and adjusted p-value. [file Table_4.xlsx]

## Sheet: WT_C_vs_WT_IL6_upregulated
Supplementary Table 4
description	set size	enrichment score	NES	p-value	adjusted p-value
REACTOME CARGO CONCENTRATION IN THE ER	32	0.309059	2.0746	0.00413653	0.0492769
KEGG NICOTINATE AND NICOTINAMIDE METABOLISM	24	0.337768	2.00485	0.00394701	0.0474802
KEGG NEUROACTIVE LIGAND RECEPTOR INTERACTION	258	0.11211	2.0677	0.00394523	0.0474802
REACTOME DEFECTIVE CFTR CAUSES CYSTIC FIBROSIS	60	0.218651	2.03	0.00385197	0.0467957
REACTOME INTERLEUKIN 21 SIGNALING	10	0.527646	2.05369	0.00383769	0.0467957
REACTOME STAT5 ACTIVATION DOWNSTREAM OF FLT3 ITD MUTANTS	10	0.527646	2.05369	0.00383769	0.0467957
REACTOME VESICLE MEDIATED TRANSPORT	644	0.0729929	2.0882	0.00376199	0.0467563
WP ACUTE VIRAL MYOCARDITIS	86	0.182005	2.00784	0.00371828	0.0465544
WP MYD88 DISTINCT INPUTOUTPUT PATHWAY	17	0.407487	2.02904	0.00360038	0.0453094
KEGG SPLICEOSOME	119	0.161142	2.08452	0.00353659	0.0447361
NABA ECM AFFILIATED	147	0.146	2.09042	0.00349714	0.0444662
REACTOME GPVI MEDIATED ACTIVATION CASCADE	35	0.28318	2.00498	0.0033689	0.0430587
REACTOME MRNA SPLICING	182	0.133563	2.05835	0.00330874	0.0425112
WP MIR5093P ALTERATION OF YAP1ECM AXIS	17	0.409294	2.03804	0.00330497	0.0425112
REACTOME O GLYCOSYLATION OF TSR DOMAIN CONTAINING PROTEINS	38	0.284535	2.09297	0.00322652	0.0418935
KEGG DILATED CARDIOMYOPATHY	89	0.189213	2.11776	0.0032006	0.0417781
PID IL23 PATHWAY	35	0.286078	2.0255	0.00318277	0.0417675
REACTOME MECP2 REGULATES NEURONAL RECEPTORS AND CHANNELS	17	0.412085	2.05194	0.00304648	0.0401939
REACTOME REGULATION OF IFNA SIGNALING	26	0.352668	2.16015	0.00303387	0.0401939
WP FOCAL ADHESION	195	0.13166	2.13043	0.0029658	0.0395548
WP LNCRNA IN CANONICAL WNT SIGNALING AND COLORECTAL CANCER	92	0.181242	2.08542	0.00292742	0.0392562
REACTOME MEMBRANE TRAFFICKING	607	0.0742676	2.05951	0.00291236	0.0392562
KEGG COMPLEMENT AND COAGULATION CASCADES	65	0.217674	2.08741	0.00271606	0.037445
WP IL18 SIGNALING PATHWAY	259	0.116169	2.14269	0.0024867	0.0346725
BIOCARTA EPONFKB PATHWAY	11	0.522018	2.12812	0.00248554	0.0346725
REACTOME PASSIVE TRANSPORT BY AQUAPORINS	12	0.494694	2.08971	0.00245056	0.0345613
WP MEVALONATE ARM OF CHOLESTEROL BIOSYNTHESIS PATHWAY	13	0.475517	2.09182	0.00244551	0.0345613
KEGG AUTOIMMUNE THYROID DISEASE	40	0.293198	2.18554	0.00237457	0.0342691
WP INTERACTIONS OF NATURAL KILLER CELLS IN PANCREATIC CANCER	24	0.35161	2.08701	0.00236757	0.0342691
REACTOME SIGNALING BY INTERLEUKINS	430	0.0862313	2.03044	0.00232623	0.0339796
REACTOME ACTIVATION OF GENE EXPRESSION BY SREBF SREBP	42	0.27426	2.11086	0.00227102	0.0333718
WP CHOLESTEROL BIOSYNTHESIS PATHWAY	15	0.458187	2.17081	0.00221941	0.0328098
REACTOME MET ACTIVATES PTK2 SIGNALING	29	0.328587	2.10275	0.00217564	0.0323577
REACTOME BIOLOGICAL OXIDATIONS	195	0.135257	2.18864	0.00212346	0.0317742
REACTOME REGULATION OF IFNG SIGNALING	14	0.479255	2.16906	0.00207107	0.0311805
REACTOME HEDGEHOG LIGAND BIOGENESIS	64	0.221837	2.13167	0.00199161	0.0303566
KEGG ALZHEIMERS DISEASE	158	0.147406	2.16215	0.00195001	0.0299083
REACTOME ABC TRANSPORTER DISORDERS	77	0.206026	2.17243	0.00194623	0.0299083
REACTOME PLATELET ADHESION TO EXPOSED COLLAGEN	15	0.463976	2.19824	0.00186515	0.0289689
REACTOME ANTIGEN PROCESSING CROSS PRESENTATION	96	0.196192	2.30174	0.00183541	0.0286885
WP PHOTODYNAMIC THERAPYINDUCED NFKB SURVIVAL SIGNALING	33	0.307254	2.10841	0.00182798	0.0286885
REACTOME PURINE CATABOLISM	17	0.424871	2.1156	0.00180972	0.0286519
REACTOME RESPIRATORY ELECTRON TRANSPORT	101	0.191487	2.29309	0.0017771	0.0283182
REACTOME DEGRADATION OF THE EXTRACELLULAR MATRIX	132	0.161281	2.20779	0.00177474	0.0283182
REACTOME HIV INFECTION	220	0.126018	2.12706	0.00176377	0.0283182
WP STRIATED MUSCLE CONTRACTION PATHWAY	38	0.297501	2.18835	0.00173524	0.0283182
REACTOME DEPOSITION OF NEW CENPA CONTAINING NUCLEOSOMES AT THE CENTROMERE	47	0.269301	2.19277	0.00172242	0.0283182
REACTOME CELL SURFACE INTERACTIONS AT THE VASCULAR WALL	113	0.17859	2.26674	0.00171785	0.0283182
BIOCARTA FAS PATHWAY	29	0.337294	2.15847	0.00166606	0.0278129
WP APOPTOSIS	81	0.203043	2.1778	0.00163973	0.027561
WP STING PATHWAY IN KAWASAKILIKE DISEASE AND COVID19	22	0.384618	2.17596	0.00156987	0.0267531
REACTOME DEVELOPMENTAL BIOLOGY	1001	0.0614802	2.16992	0.00148936	0.0257386
WP VITAMIN B12 METABOLISM	44	0.266175	2.09061	0.00144227	0.0251015
BIOCARTA BLYMPHOCYTE PATHWAY	11	0.540347	2.20285	0.00140403	0.0246106
PID IL2 1PATHWAY	55	0.249744	2.19776	0.00139475	0.0246106
KEGG RETINOL METABOLISM	52	0.254311	2.17991	0.00139475	0.0246106
REACTOME RUNX1 REGULATES TRANSCRIPTION OF GENES INVOLVED IN DIFFERENTIATION OF HSCS	97	0.199	2.34846	0.00138503	0.0246106
REACTOME G ALPHA I SIGNALLING EVENTS	287	0.119374	2.301	0.00135723	0.0246106
REACTOME INNATE IMMUNE SYSTEM	967	0.0646606	2.26042	0.00133925	0.0245263
KEGG CYTOKINE CYTOKINE RECEPTOR INTERACTION	240	0.123533	2.21327	0.00133084	0.0245263
PID IL4 2PATHWAY	60	0.238972	2.21867	0.00130347	0.0243722
REACTOME ASSEMBLY OF THE ORC COMPLEX AT THE ORIGIN OF REPLICATION	37	0.300842	2.18324	0.00124767	0.0237347
KEGG STEROID HORMONE BIOSYNTHESIS	41	0.300225	2.2614	0.00119054	0.0230045
WP OVERVIEW OF PROINFLAMMATORY AND PROFIBROTIC MEDIATORS	108	0.187002	2.33317	0.0011821	0.0230045
REACTOME CHEMOKINE RECEPTORS BIND CHEMOKINES	44	0.270666	2.12589	0.00116668	0.0230045
REACTOME ANTIGEN PRESENTATION FOLDING ASSEMBLY AND PEPTIDE LOADING OF CLASS I MHC	19	0.414658	2.16432	0.00116405	0.0230045
REACTOME INTERLEUKIN 10 SIGNALING	40	0.307206	2.28996	0.00116255	0.0230045
REACTOME INTERFERON SIGNALING	173	0.147546	2.22663	0.00113928	0.0230045
WP GPCRS CLASS A RHODOPSINLIKE	230	0.131304	2.28144	0.000990911	0.0206076
WP CARDIAC PROGENITOR DIFFERENTIATION	53	0.255703	2.19221	0.000982295	0.020603
REACTOME OLFACTORY SIGNALING PATHWAY	56	0.263597	2.34828	0.000962738	0.0203669
WP MRNA PROCESSING	121	0.184154	2.39847	0.000936821	0.0199909
REACTOME NON INTEGRIN MEMBRANE ECM INTERACTIONS	58	0.244748	2.221	0.000892081	0.0193732
WP FAS LIGAND PATHWAY AND STRESS INDUCTION OF HEAT SHOCK PROTEINS	41	0.305434	2.30064	0.000834872	0.0184575
REACTOME ECM PROTEOGLYCANS	75	0.22798	2.34592	0.000828953	0.0184575
REACTOME METABOLISM OF AMINO ACIDS AND DERIVATIVES	352	0.107824	2.3214	0.000825785	0.0184575
KEGG TYPE I DIABETES MELLITUS	30	0.34771	2.27826	0.000788232	0.0179104
REACTOME RNA POLYMERASE II TRANSCRIPTION	1123	0.062566	2.31327	0.000773987	0.0177511
REACTOME CELLULAR RESPONSE TO STARVATION	134	0.172163	2.36687	0.000685568	0.0158715
REACTOME FORMATION OF THE CORNIFIED ENVELOPE	95	0.198484	2.2949	0.000674587	0.0157661
REACTOME GAP JUNCTION DEGRADATION	11	0.564011	2.29932	0.000596789	0.014358
KEGG ANTIGEN PROCESSING AND PRESENTATION	69	0.243549	2.4125	0.000574574	0.0139604
KEGG PRION DISEASES	33	0.330114	2.26528	0.000545703	0.0133915
KEGG DRUG METABOLISM OTHER ENZYMES	44	0.287495	2.25807	0.000516484	0.0128026
BIOCARTA LECTIN PATHWAY	12	0.552972	2.3359	0.000484369	0.012129
NABA SECRETED FACTORS	314	0.116795	2.36221	0.000474789	0.0120117
REACTOME CHOLESTEROL BIOSYNTHESIS	25	0.391686	2.33852	0.000459033	0.011734
WP COMPLEMENT SYSTEM IN NEURONAL DEVELOPMENT AND PLASTICITY	100	0.203247	2.41363	0.000447098	0.0115492
REACTOME COMPLEMENT CASCADE	50	0.290158	2.42234	0.000434734	0.0113493
PID IL2 STAT5 PATHWAY	30	0.361294	2.36728	0.000429308	0.0113282
REACTOME CREATION OF C4 AND C2 ACTIVATORS	12	0.559716	2.36438	0.000418811	0.0111713
REACTOME PROCESSING OF CAPPED INTRON CONTAINING PRE MRNA	235	0.134419	2.37353	0.000403141	0.0108715
REACTOME REGULATION OF INSULIN LIKE GROWTH FACTOR IGF TRANSPORT AND UPTAKE BY INSULIN LIKE GROWTH FACTOR BINDING PROTEINS IGFBPS	121	0.192019	2.50091	0.000398519	0.0108715
WP BURN WOUND HEALING	94	0.21003	2.40886	0.000398204	0.0108715
WP OVERVIEW OF INTERFERONSMEDIATED SIGNALING PATHWAY	34	0.350561	2.44243	0.000394999	0.0108715
REACTOME NEUTROPHIL DEGRANULATION	444	0.099744	2.38733	0.000312963	0.00903541
WP BRAINDERIVED NEUROTROPHIC FACTOR BDNF SIGNALING PATHWAY	143	0.173748	2.44955	0.000306874	0.0089651
REACTOME BETA DEFENSINS	33	0.342424	2.34975	0.000294716	0.00881992
REACTOME CLASS A 1 RHODOPSIN LIKE RECEPTORS	297	0.120652	2.36396	0.00027639	0.0083736
WP HOSTPATHOGEN INTERACTION OF HUMAN CORONAVIRUSES INTERFERON INDUCTION	33	0.343144	2.35469	0.000276152	0.0083736
REACTOME STRIATED MUSCLE CONTRACTION	36	0.329461	2.35713	0.000271161	0.0083736
REACTOME INITIAL TRIGGERING OF COMPLEMENT	20	0.459856	2.4706	0.000270824	0.0083736
WP STEROL REGULATORY ELEMENTBINDING PROTEINS SREBP SIGNALING	69	0.253549	2.51156	0.000255324	0.00824429
WP MIRNA TARGETS IN ECM AND MEMBRANE RECEPTORS	22	0.432571	2.44725	0.000250939	0.00821071
BIOCARTA RNA PATHWAY	10	0.623884	2.42827	0.000244308	0.00810642
REACTOME SYNDECAN INTERACTIONS	27	0.393963	2.45132	0.000238535	0.00810642
REACTOME INTEGRIN CELL SURFACE INTERACTIONS	80	0.230181	2.45122	0.000222517	0.00769093
WP TYPE I COLLAGEN SYNTHESIS IN THE CONTEXT OF OSTEOGENESIS IMPERFECTA	33	0.350682	2.40642	0.00018589	0.00651675
WP ELECTRON TRANSPORT CHAIN OXPHOS SYSTEM IN MITOCHONDRIA	100	0.21626	2.56817	0.00016825	0.00616246
WP NETWORK MAP OF SARSCOV2 SIGNALING PATHWAY	190	0.162789	2.6079	0.00014276	0.00530806
WP MEASLES VIRUS INFECTION	133	0.1832	2.5114	0.000124346	0.00484359
KEGG CYTOSOLIC DNA SENSING PATHWAY	52	0.295326	2.53148	0.000123643	0.00484359
WP COMPLEMENT SYSTEM	92	0.226965	2.61152	0.000119964	0.00482609
REACTOME TRANSCRIPTIONAL REGULATION OF GRANULOPOIESIS	58	0.273151	2.47874	0.000106627	0.00443495
REACTOME DEFENSINS	43	0.326371	2.55062	0.000101899	0.00438701
REACTOME REGULATION OF CHOLESTEROL BIOSYNTHESIS BY SREBP SREBF	54	0.298273	2.58386	8.63923e-05	0.00378584
REACTOME RESPIRATORY ELECTRON TRANSPORT ATP SYNTHESIS BY CHEMIOSMOTIC COUPLING AND HEAT PRODUCTION BY UNCOUPLING PROTEINS	124	0.202112	2.66319	7.20146e-05	0.00327266
KEGG ALLOGRAFT REJECTION	25	0.441077	2.63341	6.40274e-05	0.00296459
REACTOME SENSORY PERCEPTION	267	0.140653	2.61864	5.72736e-05	0.00270287
WP IMMUNE RESPONSE TO TUBERCULOSIS	21	0.479446	2.64739	5.45357e-05	0.00262413
REACTOME INTERFERON ALPHA BETA SIGNALING	59	0.282035	2.5915	3.765e-05	0.00188557
REACTOME GPCR LIGAND BINDING	422	0.115889	2.72034	3.62355e-05	0.00185254
KEGG LEISHMANIA INFECTION	65	0.276893	2.6553	3.36623e-05	0.0017576
REACTOME EXTRACELLULAR MATRIX ORGANIZATION	284	0.145856	2.81377	2.82765e-05	0.00154201
REACTOME THE CITRIC ACID TCA CYCLE AND RESPIRATORY ELECTRON TRANSPORT	172	0.180698	2.71842	2.59921e-05	0.00144965
REACTOME NERVOUS SYSTEM DEVELOPMENT	546	0.104285	2.70798	2.53528e-05	0.00144688
PID INTEGRIN1 PATHWAY	64	0.292841	2.81396	2.47047e-05	0.00144346
WP INFLAMMATORY RESPONSE PATHWAY	30	0.415927	2.72524	2.28953e-05	0.00137037
REACTOME INTERFERON GAMMA SIGNALING	73	0.271657	2.76688	2.10931e-05	0.00129406
REACTOME INFECTIOUS DISEASE	789	0.0869957	2.75726	1.84273e-05	0.00124628
WP TYPE II INTERFERON SIGNALING IFNG	34	0.407903	2.84194	1.58108e-05	0.00114117
WP COMPLEMENT ACTIVATION	22	0.495571	2.80367	1.27968e-05	0.000951615
WP ALLOGRAFT REJECTION	76	0.274329	2.86414	1.25387e-05	0.000951615
PID INTEGRIN3 PATHWAY	41	0.383395	2.88786	1.04009e-05	0.000850791
REACTOME CYTOKINE SIGNALING IN IMMUNE SYSTEM	654	0.0977654	2.82192	6.57895e-06	0.000556715
REACTOME ADAPTIVE IMMUNE SYSTEM	706	0.0965197	2.85772	5.49616e-06	0.000481699
BIOCARTA COMP PATHWAY	19	0.563227	2.93978	2.27611e-06	0.00021483
BIOCARTA CLASSIC PATHWAY	14	0.664652	3.00814	1.29812e-06	0.000127423
REACTOME ACTIVATION OF THE MRNA UPON BINDING OF THE CAP BINDING COMPLEX AND EIFS AND SUBSEQUENT BINDING TO 43S	52	0.362098	3.10383	7.60159e-07	7.77263e-05
REACTOME RRNA PROCESSING	179	0.208166	3.1836	6.61782e-07	7.06093e-05
KEGG ECM RECEPTOR INTERACTION	83	0.298977	3.23508	4.14055e-07	4.6186e-05
KEGG SYSTEMIC LUPUS ERYTHEMATOSUS	92	0.291173	3.35032	2.01555e-07	2.35531e-05
REACTOME RESPONSE OF EIF2AK4 GCN2 TO AMINO ACID DEFICIENCY	81	0.311682	3.34305	9.44442e-08	1.15883e-05
REACTOME INFLUENZA INFECTION	132	0.250752	3.43256	7.97649e-08	1.03023e-05
REACTOME IMMUNOREGULATORY INTERACTIONS BETWEEN A LYMPHOID AND A NON LYMPHOID CELL	103	0.287765	3.50206	6.2079e-08	8.46344e-06
REACTOME SIGNALING BY ROBO RECEPTORS	194	0.212691	3.44643	3.98091e-08	5.74655e-06
REACTOME TRANSLATION	270	0.185928	3.45495	2.54778e-08	3.90765e-06
NABA ECM GLYCOPROTEINS	184	0.222614	3.46916	1.71636e-08	2.80797e-06
NABA MATRISOME ASSOCIATED	679	0.120749	3.52955	1.71082e-08	2.80797e-06
REACTOME SELENOAMINO ACID METABOLISM	97	0.324405	3.8284	3.52502e-09	6.65416e-07
REACTOME NONSENSE MEDIATED DECAY NMD	94	0.326389	3.74339	1.8573e-09	3.79818e-07
KEGG RIBOSOME	68	0.394381	3.8796	8.62831e-10	1.9249e-07
REACTOME KERATINIZATION	143	0.272934	3.84791	5.33019e-10	1.30803e-07
WP CYTOPLASMIC RIBOSOMAL PROTEINS	70	0.398531	3.94641	3.77923e-10	1.03047e-07
REACTOME REGULATION OF EXPRESSION OF SLITS AND ROBOS	150	0.26739	3.84455	2.78835e-10	8.55328e-08
REACTOME EUKARYOTIC TRANSLATION INITIATION	97	0.349072	4.11951	1.5313e-10	5.36829e-08
REACTOME METABOLISM OF RNA	631	0.139441	3.9438	1.26137e-10	5.159e-08
KEGG OLFACTORY TRANSDUCTION	303	0.285727	5.66049	1e-10	4.908e-08
NABA MATRISOME	936	0.14748	5.00931	1e-10	4.908e-08
REACTOME SRP DEPENDENT COTRANSLATIONAL PROTEIN TARGETING TO MEMBRANE	92	0.39411	4.53473	1e-10	4.908e-08
REACTOME EUKARYOTIC TRANSLATION ELONGATION	73	0.3973	4.04658	1e-10	4.908e-08
NABA CORE MATRISOME	257	0.215673	3.94714	1e-10	4.908e-08

## Sheet: WT_C_vs_WT_IL6_downregulated
Supplementary Table 4
description	set size	enrichment score	NES	p-value	adjusted p-value
REACTOME RHO GTPASE CYCLE	442	-0.129142	-3.07809	2.69477e-06	0.000244924
WP CILIOPATHIES	180	-0.183149	-2.86038	1.76676e-05	0.00123875
REACTOME CELLULAR RESPONSES TO STIMULI	700	-0.0940253	-2.80215	1.15781e-05	0.000916533
REACTOME DNA REPAIR	302	-0.141007	-2.76235	2.08898e-05	0.00129406
WP DNA REPAIR PATHWAYS FULL NETWORK	117	-0.217317	-2.75179	1.87907e-05	0.00124628
REACTOME RHOB GTPASE CYCLE	70	-0.279201	-2.69374	3.2969e-05	0.0017576
REACTOME RHOC GTPASE CYCLE	73	-0.272227	-2.67116	2.05361e-05	0.00129406
WP GENES RELATED TO PRIMARY CILIUM DEVELOPMENT BASED ON CRISPR	102	-0.226855	-2.6605	0.000137962	0.00525172
REACTOME SIGNALING BY RHO GTPASES MIRO GTPASES AND RHOBTB3	676	-0.090748	-2.63521	4.28539e-05	0.00210327
REACTOME NUCLEOTIDE EXCISION REPAIR	106	-0.212306	-2.56741	0.000174512	0.00629782
REACTOME CILIUM ASSEMBLY	198	-0.158	-2.52439	0.000114812	0.00469581
REACTOME CLASS C 3 METABOTROPIC GLUTAMATE PHEROMONE RECEPTORS	36	-0.347343	-2.51427	0.000105341	0.00443495
REACTOME RHOA GTPASE CYCLE	147	-0.178197	-2.49842	0.000139104	0.00525172
REACTOME DEUBIQUITINATION	247	-0.14037	-2.49591	8.30781e-05	0.00370679
REACTOME ANCHORING FIBRIL FORMATION	14	-0.537147	-2.48852	0.000299873	0.00886612
REACTOME FANCONI ANEMIA PATHWAY	37	-0.336426	-2.45905	0.000244448	0.00810642
REACTOME EFFECTS OF PIP2 HYDROLYSIS	27	-0.390393	-2.43637	0.000259314	0.00826436
REACTOME CELL CYCLE	643	-0.0850411	-2.40749	0.00017751	0.00631318
REACTOME CELL CYCLE MITOTIC	513	-0.0937158	-2.39605	0.000359858	0.0102685
REACTOME G ALPHA Q SIGNALLING EVENTS	203	-0.14171	-2.30921	0.00040311	0.0108715
REACTOME ONCOGENE INDUCED SENESCENCE	31	-0.338424	-2.28566	0.00131098	0.0243722
REACTOME ANCHORING OF THE BASAL BODY TO THE PLASMA MEMBRANE	97	-0.200772	-2.28308	0.00119054	0.0230045
WP GLUTATHIONE METABOLISM	21	-0.411803	-2.27125	0.00105284	0.0215306
WP MONOAMINE TRANSPORT	32	-0.329268	-2.26577	0.00139361	0.0246106
REACTOME TRANSCRIPTION COUPLED NUCLEOTIDE EXCISION REPAIR TC NER	75	-0.227721	-2.26354	0.000855856	0.0187524
PID DNA PK PATHWAY	15	-0.469599	-2.24481	0.00150695	0.0258605
WP NONHOMOLOGOUS END JOINING	10	-0.577524	-2.24187	0.00104389	0.021527
REACTOME ANTIMICROBIAL PEPTIDES	76	-0.225827	-2.23635	0.000652313	0.0153921
REACTOME RAC1 GTPASE CYCLE	181	-0.142698	-2.22904	0.0012417	0.0237347
NABA BASEMENT MEMBRANES	39	-0.290202	-2.17872	0.00158947	0.0269005
REACTOME TRANSCRIPTIONAL REGULATION BY TP53	351	-0.103488	-2.17444	0.00125966	0.0237785
REACTOME POST TRANSLATIONAL PROTEIN MODIFICATION	1334	-0.0540017	-2.17077	0.00203684	0.0308544
REACTOME REGULATION OF TP53 ACTIVITY THROUGH METHYLATION	17	-0.425923	-2.16457	0.0017771	0.0283182
REACTOME MUSCLE CONTRACTION	188	-0.137645	-2.16313	0.000907544	0.0195361
WP FERROPTOSIS	59	-0.241924	-2.16105	0.000633542	0.0150943
REACTOME APC C CDC20 MEDIATED DEGRADATION OF CYCLIN B	23	-0.369207	-2.13525	0.0027733	0.0380205
KEGG CALCIUM SIGNALING PATHWAY	170	-0.139568	-2.12233	0.00238795	0.0342691
WP MYOMETRIAL RELAXATION AND CONTRACTION PATHWAYS	152	-0.147724	-2.11943	0.0025655	0.0355691
REACTOME RECRUITMENT OF NUMA TO MITOTIC CENTROSOMES	91	-0.192049	-2.09827	0.00244049	0.0345613
WP GLUCOCORTICOID RECEPTOR PATHWAY	68	-0.221207	-2.08022	0.00289617	0.0392562
REACTOME APOPTOTIC CLEAVAGE OF CELLULAR PROTEINS	38	-0.278129	-2.04429	0.00382749	0.0467957
WP JOUBERT SYNDROME	76	-0.201945	-1.99985	0.00377252	0.0467563
REACTOME SENSORY PERCEPTION OF TASTE	44	-0.251819	-1.99216	0.00280246	0.0382068
REACTOME APC CDC20 MEDIATED DEGRADATION OF NEK2A	24	-0.336575	-1.97701	0.00403687	0.0483242

## Sheet: WT_C_vs_WT_IL13_upregulated
Supplementary Table 4
description	set size	enrichment score	NES	p-value	adjusted p-value
REACTOME TRANSLATION	270	0.31993	6.03854	1e-10	6.45789e-09
KEGG OLFACTORY TRANSDUCTION	303	0.274095	5.58559	1e-10	6.45789e-09
REACTOME CELL CYCLE	643	0.182599	5.3107	1e-10	6.45789e-09
REACTOME METABOLISM OF RNA	631	0.18303	5.29103	1e-10	6.45789e-09
REACTOME CELL CYCLE MITOTIC	513	0.200803	5.15222	1e-10	6.45789e-09
REACTOME MITOTIC G1 PHASE AND G1 S TRANSITION	145	0.357262	4.95145	1e-10	6.45789e-09
REACTOME CELL CYCLE CHECKPOINTS	270	0.261539	4.93644	1e-10	6.45789e-09
KEGG OXIDATIVE PHOSPHORYLATION	125	0.381103	4.8777	1e-10	6.45789e-09
REACTOME SYNTHESIS OF DNA	118	0.385951	4.84972	1e-10	6.45789e-09
REACTOME S PHASE	160	0.326685	4.76008	1e-10	6.45789e-09
REACTOME THE CITRIC ACID TCA CYCLE AND RESPIRATORY ELECTRON TRANSPORT	172	0.310147	4.70926	1e-10	6.45789e-09
REACTOME METABOLISM OF AMINO ACIDS AND DERIVATIVES	352	0.219325	4.70865	1e-10	6.45789e-09
KEGG HUNTINGTONS DISEASE	169	0.310245	4.6677	1e-10	6.45789e-09
REACTOME DNA REPLICATION	156	0.324587	4.65204	1e-10	6.45789e-09
REACTOME MITOTIC METAPHASE AND ANAPHASE	227	0.267501	4.60933	1e-10	6.45789e-09
REACTOME RESPIRATORY ELECTRON TRANSPORT ATP SYNTHESIS BY CHEMIOSMOTIC COUPLING AND HEAT PRODUCTION BY UNCOUPLING PROTEINS	124	0.356134	4.54268	1e-10	6.45789e-09
REACTOME SRP DEPENDENT COTRANSLATIONAL PROTEIN TARGETING TO MEMBRANE	92	0.394545	4.37485	1e-10	6.45789e-09
REACTOME REGULATION OF EXPRESSION OF SLITS AND ROBOS	150	0.307274	4.35013	1e-10	6.45789e-09
WP ELECTRON TRANSPORT CHAIN OXPHOS SYSTEM IN MITOCHONDRIA	100	0.38056	4.34243	1e-10	6.45789e-09
REACTOME SEPARATION OF SISTER CHROMATIDS	185	0.273889	4.29515	1e-10	6.45789e-09
REACTOME EUKARYOTIC TRANSLATION INITIATION	97	0.371446	4.24288	1e-10	6.45789e-09
REACTOME ORC1 REMOVAL FROM CHROMATIN	70	0.42585	4.19468	1e-10	6.45789e-09
REACTOME NEUTROPHIL DEGRANULATION	444	0.171077	4.15643	1e-10	6.45789e-09
REACTOME ASPARAGINE N LINKED GLYCOSYLATION	295	0.208577	4.15437	1e-10	6.45789e-09
REACTOME RESPIRATORY ELECTRON TRANSPORT	101	0.359	4.15085	1e-10	6.45789e-09
REACTOME SIGNALING BY ROBO RECEPTORS	194	0.25521	4.12602	1e-10	6.45789e-09
REACTOME INFECTIOUS DISEASE	789	0.127713	4.11049	1e-10	6.45789e-09
REACTOME RRNA PROCESSING	179	0.262408	4.09508	1e-10	6.45789e-09
REACTOME SCF SKP2 MEDIATED DEGRADATION OF P27 P21	59	0.447704	4.09267	1e-10	6.45789e-09
REACTOME SWITCHING OF ORIGINS TO A POST REPLICATIVE STATE	90	0.374356	4.0916	1e-10	6.45789e-09
REACTOME KERATINIZATION	143	0.298676	4.08304	1e-10	6.45789e-09
REACTOME G2 M CHECKPOINTS	148	0.291068	4.07637	1e-10	6.45789e-09
REACTOME NEGATIVE REGULATION OF NOTCH4 SIGNALING	52	0.470082	4.06479	1.16909e-10	7.35627e-09
REACTOME THE ROLE OF GTSE1 IN G2 M PROGRESSION AFTER G2 CHECKPOINT	74	0.394541	3.99577	1e-10	6.45789e-09
REACTOME INFLUENZA INFECTION	132	0.301578	3.99372	1e-10	6.45789e-09
KEGG PARKINSONS DISEASE	121	0.311781	3.93351	1.3899e-10	8.31908e-09
REACTOME CYCLIN A CDK2 ASSOCIATED EVENTS AT S PHASE ENTRY	84	0.372519	3.92991	1e-10	6.45789e-09
REACTOME EUKARYOTIC TRANSLATION ELONGATION	73	0.395613	3.92494	1e-10	6.45789e-09
REACTOME M PHASE	373	0.175181	3.91249	1.6754e-10	9.78911e-09
KEGG DNA REPLICATION	34	0.559957	3.9013	1e-10	6.45789e-09
REACTOME APC C MEDIATED DEGRADATION OF CELL CYCLE PROTEINS	86	0.365328	3.88641	1e-10	6.45789e-09
REACTOME DNA REPLICATION PRE INITIATION	114	0.31532	3.84492	1.35372e-10	8.30508e-09
REACTOME CDT1 ASSOCIATION WITH THE CDC6 ORC ORIGIN COMPLEX	58	0.424571	3.83868	5.5334e-10	3.08613e-08
REACTOME RHO GTPASES ACTIVATE FORMINS	134	0.284467	3.7959	1.41083e-09	6.8653e-08
REACTOME HOST INTERACTIONS OF HIV FACTORS	124	0.29701	3.78852	4.70988e-10	2.68792e-08
WP PROTEASOME DEGRADATION	56	0.42311	3.77009	1.31512e-09	6.70813e-08
REACTOME REGULATION OF RUNX3 EXPRESSION AND ACTIVITY	53	0.42706	3.74089	6.20583e-09	2.62571e-07
WP OXIDATIVE PHOSPHORYLATION	59	0.408923	3.73815	1.61186e-09	7.60674e-08
REACTOME RESPONSE OF EIF2AK4 GCN2 TO AMINO ACID DEFICIENCY	81	0.361134	3.73101	7.05373e-10	3.84663e-08
REACTOME DEFECTIVE CFTR CAUSES CYSTIC FIBROSIS	60	0.402843	3.70831	2.72941e-09	1.26377e-07
KEGG RIBOSOME	68	0.384378	3.70372	1.20423e-09	6.28762e-08
KEGG ALZHEIMERS DISEASE	158	0.256087	3.69835	1.42677e-09	6.8653e-08
REACTOME CHOLESTEROL BIOSYNTHESIS	25	0.612622	3.6327	7.93879e-10	4.23517e-08
REACTOME SELENOAMINO ACID METABOLISM	97	0.317163	3.62282	4.00074e-09	1.78506e-07
REACTOME AUF1 HNRNP D0 BINDS AND DESTABILIZES MRNA	54	0.411663	3.60203	9.39977e-09	3.78148e-07
REACTOME NONSENSE MEDIATED DECAY NMD	94	0.322978	3.58463	1.33944e-09	6.70813e-08
REACTOME DNA STRAND ELONGATION	31	0.539902	3.56956	3.26692e-09	1.48464e-07
REACTOME DEGRADATION OF DVL	56	0.400431	3.56801	1.00225e-08	3.96698e-07
NABA MATRISOME	936	0.102218	3.55684	1.95856e-08	7.28228e-07
WP CYTOPLASMIC RIBOSOMAL PROTEINS	70	0.360377	3.54977	5.02115e-09	2.20034e-07
REACTOME APC C CDH1 MEDIATED DEGRADATION OF CDC20 AND OTHER APC C CDH1 TARGETED PROTEINS IN LATE MITOSIS EARLY G1	73	0.35722	3.54403	6.39451e-09	2.65968e-07
REACTOME HIV INFECTION	220	0.207015	3.49716	8.05764e-09	3.29557e-07
REACTOME HEDGEHOG LIGAND BIOGENESIS	64	0.369476	3.49492	2.58316e-08	9.46129e-07
REACTOME PCP CE PATHWAY	91	0.311481	3.45449	1.108e-08	4.31594e-07
REACTOME METABOLISM OF POLYAMINES	59	0.376509	3.44184	4.70795e-08	1.62723e-06
REACTOME MHC CLASS II ANTIGEN PRESENTATION	112	0.284865	3.43881	1.14778e-08	4.40102e-07
REACTOME ABC TRANSPORTER DISORDERS	77	0.33584	3.42095	2.734e-08	9.83661e-07
REACTOME DECTIN 1 MEDIATED NONCANONICAL NF KB SIGNALING	61	0.36628	3.41361	7.7356e-08	2.56529e-06
WP CHOLESTEROL BIOSYNTHESIS PATHWAY	15	0.732376	3.41094	2.78229e-08	9.83661e-07
REACTOME DEGRADATION OF GLI1 BY THE PROTEASOME	58	0.376433	3.40346	6.261e-08	2.13396e-06
REACTOME CELLULAR RESPONSES TO STIMULI	700	0.11149	3.39133	1.30457e-07	3.95237e-06
REACTOME RESOLUTION OF SISTER CHROMATID COHESION	121	0.265112	3.34472	1.2442e-07	3.83489e-06
REACTOME ASYMMETRIC LOCALIZATION OF PCP PROTEINS	63	0.358774	3.3443	8.58035e-08	2.77055e-06
REACTOME PROGRAMMED CELL DEATH	197	0.205149	3.33526	1.13288e-07	3.56421e-06
REACTOME MITOCHONDRIAL PROTEIN IMPORT	59	0.361802	3.3074	1.54059e-07	4.55494e-06
KEGG PROTEASOME	44	0.414805	3.29585	2.22422e-07	6.34678e-06
REACTOME REGULATION OF RUNX2 EXPRESSION AND ACTIVITY	72	0.330087	3.27709	1.0734e-07	3.42094e-06
REACTOME ANTIGEN PRESENTATION FOLDING ASSEMBLY AND PEPTIDE LOADING OF CLASS I MHC	19	0.624895	3.26001	7.68974e-08	2.56529e-06
REACTOME APOPTOSIS	172	0.214274	3.25353	1.25017e-07	3.83489e-06
REACTOME RHO GTPASE EFFECTORS	286	0.166309	3.25335	4.74552e-07	1.26582e-05
REACTOME MITOTIC G2 G2 M PHASES	194	0.200624	3.24353	3.66114e-07	1.03269e-05
REACTOME ANTIGEN PROCESSING CROSS PRESENTATION	96	0.284637	3.24129	1.77725e-07	5.19211e-06
REACTOME SENSORY PERCEPTION	267	0.171784	3.24063	3.74251e-07	1.04365e-05
PID AURORA B PATHWAY	38	0.437212	3.23416	4.93995e-07	1.30351e-05
REACTOME CROSS PRESENTATION OF SOLUBLE EXOGENOUS ANTIGENS ENDOSOMES	50	0.376656	3.23173	8.40637e-07	2.08376e-05
WP RETINOBLASTOMA GENE IN CANCER	85	0.305576	3.20986	1.50735e-07	4.51103e-06
REACTOME MITOCHONDRIAL TRANSLATION	94	0.288236	3.19904	8.50849e-08	2.77055e-06
WP DNA REPLICATION	40	0.418023	3.18907	6.60684e-07	1.67146e-05
REACTOME PROCESSING OF CAPPED INTRON CONTAINING PRE MRNA	235	0.1806	3.18861	7.84788e-07	1.96517e-05
REACTOME CRISTAE FORMATION	30	0.485963	3.17719	6.56671e-07	1.67146e-05
REACTOME ACTIVATION OF THE MRNA UPON BINDING OF THE CAP BINDING COMPLEX AND EIFS AND SUBSEQUENT BINDING TO 43S	52	0.366762	3.17138	2.18787e-06	4.83697e-05
REACTOME TRANSPORT OF SMALL MOLECULES	701	0.104596	3.16953	5.92175e-07	1.54595e-05
REACTOME HEMOSTASIS	571	0.116507	3.14982	3.92181e-07	1.08136e-05
REACTOME COMPLEX I BIOGENESIS	56	0.352492	3.14085	6.34775e-07	1.63972e-05
REACTOME NERVOUS SYSTEM DEVELOPMENT	546	0.117516	3.11559	8.65737e-07	2.12452e-05
REACTOME DEGRADATION OF AXIN	54	0.355937	3.11443	1.12678e-06	2.71089e-05
WP STEROL REGULATORY ELEMENTBINDING PROTEINS SREBP SIGNALING	69	0.315798	3.09454	4.11306e-07	1.12149e-05
REACTOME G1 S DNA DAMAGE CHECKPOINTS	66	0.324074	3.08955	4.51701e-06	9.47414e-05
REACTOME TRANSCRIPTIONAL REGULATION BY RUNX3	94	0.27792	3.08455	2.18333e-07	6.30341e-06
NABA MATRISOME ASSOCIATED	679	0.101742	3.05882	1.42324e-06	3.3583e-05
WP NONALCOHOLIC FATTY LIVER DISEASE	151	0.214521	3.03717	2.16724e-06	4.83491e-05
REACTOME STABILIZATION OF P53	55	0.346422	3.0356	2.40449e-06	5.26842e-05
REACTOME CELLULAR RESPONSE TO HYPOXIA	72	0.305498	3.03297	1.21132e-06	2.886e-05
REACTOME REGULATION OF HMOX1 EXPRESSION AND ACTIVITY	63	0.324277	3.02274	1.97518e-06	4.44688e-05
REACTOME REGULATION OF RAS BY GAPS	67	0.313196	3.01404	1.66107e-06	3.82772e-05
REACTOME SIGNALING BY NOTCH4	80	0.291171	2.99979	1.90527e-06	4.32919e-05
KEGG ANTIGEN PROCESSING AND PRESENTATION	69	0.301978	2.95911	1.4549e-06	3.40031e-05
REACTOME CHROMOSOME MAINTENANCE	113	0.241861	2.95334	1.66898e-06	3.82772e-05
REACTOME POST TRANSLATIONAL PROTEIN MODIFICATION	1334	0.0717249	2.93399	5.74946e-06	0.000116108
WP CHOLESTEROL METABOLISM WITH BLOCH AND KANDUTSCHRUSSELL PATHWAYS	47	0.354493	2.92953	1.04488e-05	0.000194253
REACTOME HEDGEHOG OFF STATE	111	0.242049	2.92564	3.00791e-06	6.41861e-05
REACTOME PROTEIN LOCALIZATION	155	0.204651	2.92384	2.93102e-06	6.36524e-05
REACTOME ER TO GOLGI ANTEROGRADE TRANSPORT	148	0.208214	2.91601	7.9304e-06	0.00015569
REACTOME MITOTIC SPINDLE CHECKPOINT	110	0.240575	2.90162	5.77228e-06	0.000116108
REACTOME DOWNSTREAM SIGNALING EVENTS OF B CELL RECEPTOR BCR	79	0.280776	2.88498	2.99944e-06	6.41861e-05
REACTOME ACTIVATION OF THE PRE REPLICATIVE COMPLEX	32	0.428761	2.8849	4.88327e-06	0.000101555
REACTOME MRNA SPLICING	182	0.183406	2.87826	7.25901e-06	0.000143658
WP CELL CYCLE	119	0.228006	2.8685	9.68225e-06	0.000181376
REACTOME RUNX1 REGULATES TRANSCRIPTION OF GENES INVOLVED IN DIFFERENTIATION OF HSCS	97	0.250998	2.86704	5.40532e-06	0.00011068
REACTOME UNWINDING OF DNA	12	0.662798	2.86608	1.24183e-05	0.000224078
REACTOME ABC FAMILY PROTEINS MEDIATED TRANSPORT	100	0.249555	2.84758	5.41223e-06	0.00011068
REACTOME FORMATION OF ATP BY CHEMIOSMOTIC COUPLING	17	0.578582	2.84591	3.17282e-06	6.71215e-05
REACTOME TRANSPORT TO THE GOLGI AND SUBSEQUENT MODIFICATION	177	0.181527	2.83789	1.19511e-05	0.000217244
BIOCARTA PROTEASOME PATHWAY	19	0.543542	2.8356	8.27366e-06	0.000159871
WP MITOCHONDRIAL COMPLEX I ASSEMBLY MODEL OXPHOS SYSTEM	55	0.322847	2.82902	2.29422e-05	0.000388278
REACTOME MAPK6 MAPK4 SIGNALING	88	0.262561	2.82182	1.16492e-05	0.000213336
REACTOME REGULATION OF MRNA STABILITY BY PROTEINS THAT BIND AU RICH ELEMENTS	85	0.267465	2.80953	6.651e-06	0.000132695
REACTOME PROCESSIVE SYNTHESIS ON THE LAGGING STRAND	14	0.622396	2.7968	9.46841e-06	0.000178735
KEGG CELL CYCLE	122	0.219444	2.792	8.13691e-06	0.000158476
REACTOME DEFECTIVE INTRINSIC PATHWAY FOR APOPTOSIS	23	0.489554	2.78984	2.04113e-05	0.000355244
KEGG TERPENOID BACKBONE BIOSYNTHESIS	15	0.598929	2.78943	2.24087e-05	0.000381882
PID PLK1 PATHWAY	43	0.351447	2.77333	3.62561e-05	0.000568253
WP PARKINUBIQUITIN PROTEASOMAL SYSTEM PATHWAY	67	0.285643	2.74888	1.30628e-05	0.000233986
REACTOME ADAPTIVE IMMUNE SYSTEM	706	0.0901558	2.73951	3.24457e-05	0.000515735
KEGG CITRATE CYCLE TCA CYCLE	30	0.416014	2.71987	2.97074e-05	0.000486014
REACTOME BETA CATENIN INDEPENDENT WNT SIGNALING	143	0.198597	2.71491	2.08898e-05	0.000361012
WP G1 TO S CELL CYCLE CONTROL	63	0.291184	2.71426	3.05204e-05	0.000492744
WP MRNA PROCESSING	121	0.215047	2.71309	3.2575e-05	0.000515735
REACTOME SIGNALING BY RHO GTPASES MIRO GTPASES AND RHOBTB3	676	0.0907722	2.70789	2.21699e-05	0.000380455
REACTOME DEGRADATION OF BETA CATENIN BY THE DESTRUCTION COMPLEX	84	0.256548	2.70647	1.84034e-05	0.00032726
REACTOME CYCLIN A B1 B2 ASSOCIATED EVENTS DURING G2 M TRANSITION	24	0.457276	2.67986	3.75864e-05	0.000583778
REACTOME SIGNALING BY HEDGEHOG	147	0.192304	2.67963	3.09017e-05	0.000495639
REACTOME OLFACTORY SIGNALING PATHWAY	56	0.300449	2.67713	5.43689e-05	0.000803742
REACTOME UCH PROTEINASES	90	0.241264	2.63694	2.9118e-05	0.000479568
REACTOME LAGGING STRAND SYNTHESIS	19	0.502142	2.61963	5.05474e-05	0.000756362
KEGG LYSOSOME	115	0.213674	2.61868	4.89178e-05	0.000736468
REACTOME DISORDERS OF TRANSMEMBRANE TRANSPORTERS	175	0.169825	2.61419	6.87163e-05	0.000986139
REACTOME CELLULAR RESPONSE TO STARVATION	134	0.195399	2.60739	7.51736e-05	0.00106021
REACTOME MITOTIC PROMETAPHASE	197	0.160375	2.60734	5.72952e-05	0.000836919
REACTOME REGULATION OF PTEN STABILITY AND ACTIVITY	67	0.27066	2.6047	4.53524e-05	0.000691272
WP PROSTAGLANDIN SYNTHESIS AND REGULATION	41	0.337185	2.59617	0.000187819	0.00231612
REACTOME FORMATION OF THE CORNIFIED ENVELOPE	95	0.229524	2.59065	5.33902e-05	0.000794058
REACTOME REGULATION OF CHOLESTEROL BIOSYNTHESIS BY SREBP SREBF	54	0.295087	2.58199	0.000156022	0.0019736
KEGG STEROID HORMONE BIOSYNTHESIS	41	0.333089	2.56463	0.000219691	0.0026171
WP UREA CYCLE AND METABOLISM OF AMINO GROUPS	21	0.465592	2.56055	8.85603e-05	0.00120737
REACTOME SIGNALING BY THE B CELL RECEPTOR BCR	108	0.213314	2.55214	7.89014e-05	0.00110642
WP METABOLIC REPROGRAMMING IN COLON CANCER	41	0.330429	2.54415	0.000244801	0.00285556
REACTOME TRANSCRIPTIONAL REGULATION BY RUNX2	119	0.202168	2.54343	0.000133692	0.00172673
REACTOME BIOSYNTHESIS OF THE N GLYCAN PRECURSOR DOLICHOL LIPID LINKED OLIGOSACCHARIDE LLO AND TRANSFER TO A NASCENT PROTEIN	78	0.248442	2.5431	0.000129149	0.00169483
REACTOME METABOLISM OF STEROIDS	142	0.186729	2.53698	7.23647e-05	0.00103246
PID MYC ACTIV PATHWAY	74	0.250171	2.53365	9.32646e-05	0.00126448
WP MEVALONATE ARM OF CHOLESTEROL BIOSYNTHESIS PATHWAY	13	0.578333	2.52986	8.27889e-05	0.00115434
REACTOME CARGO CONCENTRATION IN THE ER	32	0.374961	2.52291	0.000106058	0.00142222
WP PYRIMIDINE METABOLISM	80	0.244853	2.5226	9.91786e-05	0.00133728
REACTOME DEPOSITION OF NEW CENPA CONTAINING NUCLEOSOMES AT THE CENTROMERE	47	0.304387	2.51546	0.000279154	0.0031715
REACTOME CYTOPROTECTION BY HMOX1	120	0.198416	2.51241	7.4505e-05	0.00105685
REACTOME ACTIVATION OF ATR IN RESPONSE TO REPLICATION STRESS	37	0.346633	2.51027	0.000246691	0.00285556
REACTOME SYNTHESIS SECRETION AND INACTIVATION OF GLUCAGON LIKE PEPTIDE 1 GLP 1	21	0.45575	2.50643	0.000119042	0.00158766
REACTOME LDL CLEARANCE	19	0.480007	2.50415	0.000123855	0.00164292
REACTOME CYTOSOLIC TRNA AMINOACYLATION	24	0.427104	2.50304	0.000127091	0.00167678
KEGG SPLICEOSOME	119	0.197714	2.4874	0.000215452	0.00257912
WP TCA CYCLE AKA KREBS OR CITRIC ACID CYCLE	18	0.493588	2.48644	0.000191641	0.00235144
REACTOME CITRIC ACID CYCLE TCA CYCLE	22	0.443132	2.48205	8.54461e-05	0.00117142
REACTOME CLEC7A DECTIN 1 SIGNALING	97	0.216636	2.47454	0.000136633	0.00175548
REACTOME RRNA MODIFICATION IN THE NUCLEUS AND CYTOSOL	59	0.270342	2.47132	0.000158864	0.00199925
KEGG PURINE METABOLISM	154	0.173408	2.47108	0.000325871	0.00361849
KEGG STEROID BIOSYNTHESIS	17	0.501877	2.46861	0.000131435	0.00170858
KEGG PYRIMIDINE METABOLISM	94	0.221787	2.46154	8.34675e-05	0.00115723
REACTOME INNATE IMMUNE SYSTEM	967	0.069177	2.46103	0.000243637	0.00285556
KEGG TASTE TRANSDUCTION	47	0.296124	2.44717	0.000442559	0.00472191
REACTOME NEDDYLATION	231	0.140252	2.43697	0.000351519	0.00386829
REACTOME G1 S SPECIFIC TRANSCRIPTION	29	0.380752	2.42855	0.000154192	0.0019693
REACTOME CLASS I MHC MEDIATED ANTIGEN PROCESSING PRESENTATION	361	0.110863	2.42703	0.000256017	0.0029496
REACTOME HIV LIFE CYCLE	142	0.17785	2.41634	0.000209576	0.00253349
KEGG GLYOXYLATE AND DICARBOXYLATE METABOLISM	15	0.518216	2.41352	0.000516846	0.00535165
REACTOME KINESINS	54	0.272767	2.38669	0.000485172	0.00506644
REACTOME COPI DEPENDENT GOLGI TO ER RETROGRADE TRAFFIC	93	0.216211	2.36405	0.000274158	0.00312923
REACTOME DISEASES OF PROGRAMMED CELL DEATH	69	0.240998	2.36156	0.000195042	0.00238126
REACTOME HEDGEHOG ON STATE	84	0.223455	2.35736	0.000300313	0.00336516
BIOCARTA MCM PATHWAY	18	0.467745	2.35625	0.000570189	0.00587917
REACTOME CELLULAR RESPONSE TO CHEMICAL STRESS	154	0.165284	2.35531	0.000710701	0.00726691
REACTOME NUCLEAR ENVELOPE BREAKDOWN	52	0.272384	2.3553	0.00115282	0.0110078
REACTOME CLASS C 3 METABOTROPIC GLUTAMATE PHEROMONE RECEPTORS	36	0.327327	2.3552	0.000503245	0.00523289
WP FLUOROPYRIMIDINE ACTIVITY	33	0.341288	2.34655	0.000474583	0.00499453
REACTOME CELL SURFACE INTERACTIONS AT THE VASCULAR WALL	113	0.191534	2.3388	0.000245906	0.00285556
REACTOME GOLGI TO ER RETROGRADE TRANSPORT	127	0.18117	2.33682	0.000299708	0.00336516
REACTOME COPI MEDIATED ANTEROGRADE TRANSPORT	96	0.204766	2.33175	0.000447165	0.00472993
REACTOME METABOLISM OF LIPIDS	709	0.075918	2.31424	0.000444524	0.00472235
REACTOME NUCLEAR ENVELOPE NE REASSEMBLY	69	0.2359	2.31161	0.000281974	0.00318878
REACTOME PYRUVATE METABOLISM AND CITRIC ACID TCA CYCLE	52	0.265223	2.29338	0.00153405	0.0136893
REACTOME COPII MEDIATED VESICLE TRANSPORT	65	0.240132	2.29185	0.00109011	0.010532
REACTOME MISMATCH REPAIR	14	0.506215	2.27473	0.00100925	0.00994654
KEGG RETINOL METABOLISM	52	0.260822	2.25533	0.00169744	0.0146159
WP TRANSLATION FACTORS	48	0.268108	2.25344	0.00144902	0.01317
REACTOME METABOLISM OF NUCLEOTIDES	96	0.197684	2.25111	0.000844551	0.00852892
REACTOME HIV TRANSCRIPTION INITIATION	47	0.270771	2.23766	0.00162274	0.0141213
REACTOME PROTEIN METHYLATION	16	0.46602	2.23416	0.00101557	0.00996885
KEGG MISMATCH REPAIR	21	0.406068	2.2332	0.00126107	0.0117668
NABA ECM REGULATORS	218	0.131664	2.23245	0.000833169	0.00844874
BIOCARTA PTC1 PATHWAY	11	0.541993	2.23188	0.00218163	0.0178458
REACTOME COOPERATION OF PREFOLDIN AND TRIC CCT IN ACTIN AND TUBULIN FOLDING	31	0.33579	2.22008	0.00123816	0.0116067
REACTOME PCNA DEPENDENT LONG PATCH BASE EXCISION REPAIR	20	0.41523	2.21589	0.000977078	0.00966835
REACTOME FOLDING OF ACTIN BY CCT TRIC	10	0.560404	2.21301	0.00154889	0.013722
REACTOME INTRA GOLGI AND RETROGRADE GOLGI TO ER TRAFFIC	193	0.137224	2.19841	0.00120826	0.0114482
REACTOME HOMOLOGY DIRECTED REPAIR	115	0.179061	2.19448	0.00123769	0.0116067
REACTOME FORMATION OF TUBULIN FOLDING INTERMEDIATES BY CCT TRIC	24	0.374444	2.19442	0.00112318	0.010809
REACTOME FCERI MEDIATED NF KB ACTIVATION	79	0.213384	2.19252	0.000927993	0.00929508
REACTOME GPCR LIGAND BINDING	422	0.0914573	2.19109	0.00135658	0.0125153
REACTOME MRNA CAPPING	28	0.347401	2.18974	0.00149775	0.01349
REACTOME INTERLEUKIN 12 SIGNALING	42	0.278552	2.18412	0.00139554	0.0127785
REACTOME INTERCONVERSION OF NUCLEOTIDE DI AND TRIPHOSPHATES	28	0.345967	2.1807	0.00158852	0.0139721
REACTOME GAP JUNCTION TRAFFICKING AND REGULATION	44	0.273054	2.16957	0.00190558	0.0161576
REACTOME ATF6 ATF6 ALPHA ACTIVATES CHAPERONE GENES	10	0.547563	2.1623	0.00210539	0.0173961
REACTOME FGFR2 ALTERNATIVE SPLICING	26	0.359178	2.16167	0.00135584	0.0125153
KEGG PROTEIN EXPORT	23	0.377989	2.15406	0.00184659	0.0157893
WP SREBF AND MIR33 IN CHOLESTEROL AND LIPID HOMEOSTASIS	16	0.44881	2.15166	0.00170503	0.0146298
REACTOME TNFR2 NON CANONICAL NF KB PATHWAY	98	0.188472	2.14036	0.00123918	0.0116067
REACTOME ACTIVATION OF GENE EXPRESSION BY SREBF SREBP	42	0.271019	2.12506	0.00228476	0.0186272
REACTOME SNRNP ASSEMBLY	52	0.245709	2.12464	0.00465692	0.0326516
REACTOME MISCELLANEOUS TRANSPORT AND BINDING EVENTS	26	0.352023	2.11861	0.00190941	0.0161576
REACTOME MEMBRANE TRAFFICKING	607	0.0752299	2.11715	0.0020374	0.0168911
REACTOME UNFOLDED PROTEIN RESPONSE UPR	90	0.193697	2.11705	0.00108234	0.0104983
REACTOME VIRAL MESSENGER RNA SYNTHESIS	44	0.266146	2.11468	0.00249759	0.0200297
REACTOME INCRETIN SYNTHESIS SECRETION AND INACTIVATION	24	0.36046	2.11247	0.00196381	0.0164344
KEGG REGULATION OF AUTOPHAGY	35	0.299898	2.11065	0.00249689	0.0200297
REACTOME PASSIVE TRANSPORT BY AQUAPORINS	12	0.487373	2.10751	0.00430065	0.0306796
REACTOME SYNTHESIS OF SUBSTRATES IN N GLYCAN BIOSYTHESIS	63	0.225694	2.1038	0.00291441	0.0227653
KEGG ARGININE AND PROLINE METABOLISM	54	0.239946	2.09952	0.00379191	0.028198
REACTOME BIOLOGICAL OXIDATIONS	195	0.129331	2.09343	0.00365957	0.0274635
WP DNA MISMATCH REPAIR	22	0.371416	2.08035	0.00130321	0.0121139
REACTOME RECYCLING PATHWAY OF L1	44	0.261655	2.07899	0.0033486	0.0255201
REACTOME NEURONAL SYSTEM	397	0.0889796	2.0781	0.00403958	0.0295033
REACTOME TRANSCRIPTIONAL REGULATION BY TP53	351	0.096162	2.07443	0.00334171	0.0255201
KEGG ARRHYTHMOGENIC RIGHT VENTRICULAR CARDIOMYOPATHY ARVC	74	0.204621	2.07233	0.00214307	0.0175889
WP ARRHYTHMOGENIC RIGHT VENTRICULAR CARDIOMYOPATHY	74	0.204621	2.07233	0.00214307	0.0175889
REACTOME SUMOYLATION OF DNA REPLICATION PROTEINS	45	0.255635	2.07041	0.00438092	0.0311617
BIOCARTA EXTRINSIC PATHWAY	11	0.502383	2.06877	0.00684896	0.044597
REACTOME INTERLEUKIN 12 FAMILY SIGNALING	52	0.238706	2.06409	0.00619697	0.041101
WP AMINO ACID METABOLISM	90	0.188746	2.06294	0.00150072	0.01349
REACTOME INTRINSIC PATHWAY OF FIBRIN CLOT FORMATION	22	0.368236	2.06254	0.00154015	0.013694
REACTOME DEVELOPMENTAL BIOLOGY	1001	0.0576784	2.06013	0.00507383	0.0353727
REACTOME TRANSCRIPTION COUPLED NUCLEOTIDE EXCISION REPAIR TC NER	75	0.200833	2.05463	0.00658483	0.0433222
REACTOME RESOLUTION OF AP SITES VIA THE MULTIPLE NUCLEOTIDE PATCH REPLACEMENT PATHWAY	24	0.348567	2.04277	0.00346875	0.0263407
BIOCARTA MHC PATHWAY	10	0.517074	2.04191	0.00618458	0.041101
REACTOME ACYL CHAIN REMODELLING OF PE	26	0.339207	2.04148	0.00261384	0.0206249
REACTOME POLO LIKE KINASE MEDIATED EVENTS	16	0.42542	2.03952	0.0036516	0.0274635
REACTOME GAP JUNCTION ASSEMBLY	32	0.301565	2.02907	0.00411925	0.029819
REACTOME WNT5A DEPENDENT INTERNALIZATION OF FZD4	15	0.434919	2.02557	0.00719913	0.0462478
KEGG UBIQUITIN MEDIATED PROTEOLYSIS	131	0.15531	2.02547	0.00239283	0.0193158
REACTOME HDR THROUGH HOMOLOGOUS RECOMBINATION HRR	65	0.211272	2.01641	0.00688763	0.044597
WP TCA CYCLE AND DEFICIENCY OF PYRUVATE DEHYDROGENASE COMPLEX PDHC	16	0.420201	2.0145	0.00410251	0.0297856
WP GLUCURONIDATION	19	0.385997	2.01371	0.003989	0.0292209
REACTOME GLUCURONIDATION	17	0.409287	2.01319	0.00446074	0.0315466
REACTOME C TYPE LECTIN RECEPTORS CLRS	132	0.151991	2.01278	0.00281927	0.0221038
REACTOME VESICLE MEDIATED TRANSPORT	644	0.0688764	2.00444	0.00367501	0.0274953
REACTOME PEROXISOMAL PROTEIN IMPORT	61	0.215054	2.00423	0.00533808	0.0369004
REACTOME HORMONE LIGAND BINDING RECEPTORS	10	0.507348	2.0035	0.00734192	0.046876
REACTOME PLATELET ACTIVATION SIGNALING AND AGGREGATION	254	0.109346	2.00301	0.0044551	0.0315466
REACTOME POLYMERASE SWITCHING	13	0.457404	2.00087	0.00530688	0.0367884
REACTOME SENSORY PERCEPTION OF TASTE	44	0.251805	2.00073	0.00561478	0.0382741
REACTOME MAPK FAMILY SIGNALING CASCADES	317	0.0965324	1.99767	0.00557065	0.0381854
KEGG N GLYCAN BIOSYNTHESIS	46	0.242401	1.99559	0.00425652	0.0305735
REACTOME ADORA2B MEDIATED ANTI INFLAMMATORY CYTOKINES PRODUCTION	123	0.157423	1.99373	0.0029222	0.0227653
REACTOME DUAL INCISION IN TC NER	62	0.213961	1.98022	0.00549091	0.0377442
REACTOME DEFECTS OF CONTACT ACTIVATION SYSTEM CAS AND KALLIKREIN KININ SYSTEM KKS	16	0.408785	1.95977	0.00598434	0.0399065
WP UREA CYCLE AND ASSOCIATED PATHWAYS	24	0.334337	1.95937	0.00579136	0.0387248
REACTOME MITOTIC PROPHASE	108	0.163628	1.95768	0.00394701	0.0289999
PID FOXM1 PATHWAY	38	0.264434	1.95608	0.00805759	0.0499326
KEGG VIRAL MYOCARDITIS	56	0.218937	1.95082	0.00735422	0.046876
REACTOME OPIOID SIGNALLING	86	0.18298	1.94656	0.00356945	0.0269521
WP 22Q112 COPY NUMBER VARIATION SYNDROME	112	0.160953	1.94298	0.00563742	0.0383219
REACTOME VISUAL PHOTOTRANSDUCTION	95	0.171882	1.94003	0.00574046	0.0387008
REACTOME FC EPSILON RECEPTOR FCERI SIGNALING	129	0.14727	1.93115	0.0051479	0.0357874
WP MITOCHONDRIAL COMPLEX III ASSEMBLY	16	0.402317	1.92877	0.00764037	0.04833
REACTOME SIGNALING BY NOTCH	202	0.116765	1.92616	0.00695789	0.0449333
REACTOME RECOGNITION OF DNA DAMAGE BY PCNA CONTAINING REPLICATION COMPLEX	28	0.302968	1.90966	0.00788587	0.0492416
REACTOME PROTEIN FOLDING	93	0.173907	1.9015	0.00665232	0.0436492
REACTOME TRANSCRIPTION OF THE HIV GENOME	68	0.197061	1.89881	0.00539612	0.0371969
REACTOME NUCLEOTIDE EXCISION REPAIR	106	0.16082	1.89858	0.00579136	0.0387248
KEGG OOCYTE MEIOSIS	108	0.154735	1.85128	0.00726685	0.046561
WP FATTY ACID BIOSYNTHESIS	22	0.323633	1.81271	0.00688426	0.044597

## Sheet: WT_C_vs_WT_IL13_downregulated
Supplementary Table 4
description	set size	enrichment score	NES	p-value	adjusted p-value
WP MIRNA TARGETS IN ECM AND MEMBRANE RECEPTORS	22	-0.330646	-1.84289	0.00567774	0.0384894
WP PATHWAYS AFFECTED IN ADENOID CYSTIC CARCINOMA	64	-0.200644	-1.8835	0.00716925	0.0461767
PID HDAC CLASSIII PATHWAY	25	-0.321926	-1.88651	0.00799672	0.0496809
KEGG INTESTINAL IMMUNE NETWORK FOR IGA PRODUCTION	40	-0.257263	-1.89488	0.00641411	0.0423124
PID FAS PATHWAY	37	-0.265331	-1.89489	0.00795999	0.0495782
REACTOME AMINE LIGAND BINDING RECEPTORS	39	-0.262815	-1.90765	0.00779328	0.0488832
REACTOME CD28 CO STIMULATION	33	-0.285152	-1.92179	0.00573425	0.0387008
WP ENDOCHONDRAL OSSIFICATION	61	-0.210602	-1.92685	0.00686523	0.044597
WP ENDOCHONDRAL OSSIFICATION WITH SKELETAL DYSPLASIAS	61	-0.210602	-1.92685	0.00686523	0.044597
WP BURN WOUND HEALING	94	-0.16859	-1.93655	0.00378281	0.028198
WP AUTOPHAGY	29	-0.304574	-1.94807	0.00449458	0.0316037
REACTOME SIGNALING BY RECEPTOR TYROSINE KINASES	508	-0.0761948	-1.94872	0.00392801	0.0289999
WP INTERFERON TYPE I SIGNALING PATHWAYS	54	-0.226872	-1.9488	0.00753319	0.0478924
REACTOME DEATH RECEPTOR SIGNALLING	136	-0.143056	-1.96239	0.00639429	0.0422954
KEGG HEMATOPOIETIC CELL LINEAGE	79	-0.186308	-1.96399	0.0042649	0.0305735
KEGG CYTOKINE CYTOKINE RECEPTOR INTERACTION	240	-0.109152	-1.96865	0.00577778	0.0387248
WP TLR4 SIGNALING AND TOLERANCE	27	-0.324917	-1.97816	0.00347774	0.0263407
WP GLUCOCORTICOID RECEPTOR PATHWAY	68	-0.20034	-1.97882	0.00405626	0.0295373
BIOCARTA HES PATHWAY	12	-0.464999	-1.97945	0.00766111	0.04833
WP GENES TARGETED BY MIRNAS IN ADIPOCYTES	12	-0.465373	-1.98104	0.00766111	0.04833
REACTOME CARDIAC CONDUCTION	123	-0.151258	-1.98596	0.00427331	0.0305735
WP HISTONE MODIFICATIONS	48	-0.246593	-1.99148	0.00449026	0.0316037
REACTOME CD28 DEPENDENT PI3K AKT SIGNALING	22	-0.362075	-2.01807	0.00197561	0.0164344
REACTOME ECM PROTEOGLYCANS	75	-0.198572	-2.01917	0.00777585	0.0488832
REACTOME CIRCADIAN CLOCK	69	-0.204758	-2.02176	0.00238056	0.0192802
WP TRANSCRIPTION COFACTORS SKI AND SKIL PROTEIN PARTNERS	18	-0.389211	-2.04172	0.00780856	0.0488832
WP TNFRELATED WEAK INDUCER OF APOPTOSIS TWEAK SIGNALING PATHWAY	39	-0.281486	-2.04317	0.00380502	0.02821
BIOCARTA HDAC PATHWAY	25	-0.348882	-2.04447	0.00264559	0.0208086
PID AVB3 INTEGRIN PATHWAY	71	-0.203897	-2.04517	0.00559499	0.0382454
REACTOME NR1H3 NR1H2 REGULATE GENE EXPRESSION LINKED TO CHOLESTEROL TRANSPORT AND EFFLUX	36	-0.293172	-2.04553	0.00255724	0.020309
WP INFLAMMATORY RESPONSE PATHWAY	30	-0.316836	-2.05105	0.00470232	0.032876
WP EPITHELIAL TO MESENCHYMAL TRANSITION IN COLORECTAL CANCER	156	-0.139897	-2.05346	0.00304706	0.0236629
REACTOME SCAVENGING BY CLASS A RECEPTORS	19	-0.385351	-2.05822	0.00414409	0.0299106
KEGG ADIPOCYTOKINE SIGNALING PATHWAY	67	-0.211016	-2.0677	0.00253726	0.0202157
WP SPLICING FACTOR NOVA REGULATED SYNAPTIC PROTEINS	42	-0.275728	-2.08114	0.00167597	0.0144818
WP HEPATITIS B INFECTION	149	-0.144292	-2.08472	0.00318506	0.0244358
WP MAPK SIGNALING PATHWAY	242	-0.115462	-2.10143	0.00309467	0.0239569
WP GENES CONTROLLING NEPHROGENESIS	44	-0.272329	-2.10803	0.00188289	0.0160438
NABA ECM GLYCOPROTEINS	184	-0.134272	-2.11321	0.0016744	0.0144818
REACTOME CDC42 GTPASE CYCLE	150	-0.147055	-2.12534	0.0015159	0.0135767
PID INTEGRIN3 PATHWAY	41	-0.284023	-2.1277	0.00318641	0.0244358
WP DEREGULATION OF RAB AND RAB EFFECTOR GENES IN BLADDER CANCER	16	-0.434907	-2.13269	0.00251108	0.0200723
WP MIRNAS INVOLVEMENT IN THE IMMUNE RESPONSE IN SEPSIS	36	-0.306526	-2.13871	0.00136257	0.0125234
KEGG AXON GUIDANCE	128	-0.162074	-2.14789	0.0031266	0.0241279
WP CYTOSOLIC DNASENSING PATHWAY	69	-0.217686	-2.1494	0.00102169	0.00998895
REACTOME NUCLEOTIDE BINDING DOMAIN LEUCINE RICH REPEAT CONTAINING RECEPTOR NLR SIGNALING PATHWAYS	54	-0.25083	-2.1546	0.00197561	0.0164344
BIOCARTA PITX2 PATHWAY	15	-0.453763	-2.15549	0.00394523	0.0289999
WP IL1 SIGNALING PATHWAY	54	-0.251114	-2.15704	0.00193869	0.0163489
PID TCR PATHWAY	63	-0.231202	-2.16025	0.00196144	0.0164344
REACTOME DDX58 IFIH1 MEDIATED INDUCTION OF INTERFERON ALPHA BETA	73	-0.211153	-2.16166	0.00257405	0.0203765
WP INITIATION OF TRANSCRIPTION AND TRANSLATION ELONGATION AT THE HIV1 LTR	32	-0.323377	-2.16855	0.00162052	0.0141213
REACTOME RHO GTPASE CYCLE	442	-0.0907186	-2.17041	0.00157193	0.013876
PID CD8 TCR PATHWAY	52	-0.263972	-2.20316	0.00161409	0.0141213
REACTOME REGULATION OF IFNA SIGNALING	26	-0.367878	-2.20504	0.00095312	0.00946946
BIOCARTA 41BB PATHWAY	18	-0.423796	-2.22315	0.00236656	0.0192303
REACTOME CHROMATIN MODIFYING ENZYMES	236	-0.124296	-2.23244	0.00141656	0.0129228
WP MEASLES VIRUS INFECTION	133	-0.164346	-2.24532	0.000906047	0.00911245
REACTOME CILIUM ASSEMBLY	198	-0.138591	-2.24538	0.000946208	0.009439
KEGG ECM RECEPTOR INTERACTION	83	-0.207916	-2.25616	0.00112767	0.0108098
WP INTERLEUKIN1 IL1 STRUCTURAL PATHWAY	49	-0.277127	-2.25796	0.00106069	0.0103291
KEGG NEUROACTIVE LIGAND RECEPTOR INTERACTION	258	-0.121668	-2.26556	0.000476251	0.00499453
BIOCARTA THELPER PATHWAY	12	-0.533043	-2.26911	0.00147718	0.0133764
KEGG CYTOSOLIC DNA SENSING PATHWAY	52	-0.271984	-2.27003	0.00118982	0.0113171
REACTOME HEME SIGNALING	47	-0.285508	-2.2882	0.000749647	0.00763333
REACTOME LAMININ INTERACTIONS	29	-0.357963	-2.28955	0.000420855	0.00450995
REACTOME SUMOYLATION OF TRANSCRIPTION COFACTORS	40	-0.313633	-2.31008	0.000370854	0.00402688
REACTOME TNFR1 INDUCED NFKAPPAB SIGNALING PATHWAY	29	-0.362122	-2.31615	0.00035916	0.00393472
WP OVERVIEW OF INTERFERONSMEDIATED SIGNALING PATHWAY	34	-0.338275	-2.32696	0.00038268	0.00411884
WP HOSTPATHOGEN INTERACTION OF HUMAN CORONAVIRUSES INTERFERON INDUCTION	33	-0.348258	-2.3471	0.000329016	0.00363696
WP HIPPOMERLIN SIGNALING DYSREGULATION	119	-0.183675	-2.3592	0.000701411	0.00720193
WP SARS CORONAVIRUS AND INNATE IMMUNITY	31	-0.360525	-2.37576	0.000318262	0.00355007
PID TNF PATHWAY	46	-0.301989	-2.37814	0.000163767	0.00204003
WP OVERVIEW OF PROINFLAMMATORY AND PROFIBROTIC MEDIATORS	108	-0.196132	-2.38874	0.000369934	0.00402688
REACTOME RUNX1 INTERACTS WITH CO FACTORS WHOSE PRECISE EFFECT ON RUNX1 TARGETS IS NOT KNOWN	36	-0.345147	-2.40818	0.000207833	0.00252487
REACTOME BETA DEFENSINS	33	-0.358826	-2.41832	0.000212698	0.00255863
REACTOME COLLAGEN DEGRADATION	59	-0.265954	-2.41849	0.000185605	0.00230038
WP TYPE I INTERFERON INDUCTION AND SIGNALING DURING SARSCOV2 INFECTION	31	-0.367568	-2.42217	0.000243637	0.00285556
REACTOME INTERFERON ALPHA BETA SIGNALING	59	-0.268759	-2.44399	0.000161155	0.00201772
REACTOME NON INTEGRIN MEMBRANE ECM INTERACTIONS	58	-0.272063	-2.45313	0.00015488	0.0019693
REACTOME ASSEMBLY OF COLLAGEN FIBRILS AND OTHER MULTIMERIC STRUCTURES	55	-0.28406	-2.48932	0.000271551	0.00311395
REACTOME CROSSLINKING OF COLLAGEN FIBRILS	18	-0.475274	-2.49319	0.000380481	0.00411322
REACTOME ANTIMICROBIAL PEPTIDES	76	-0.243365	-2.51053	0.000242842	0.00285556
BIOCARTA NTHI PATHWAY	22	-0.454233	-2.53172	5.68583e-05	0.00083551
REACTOME DEGRADATION OF THE EXTRACELLULAR MATRIX	132	-0.187242	-2.53371	0.00013159	0.00170858
REACTOME TRAF6 MEDIATED IRF7 ACTIVATION	28	-0.414698	-2.57912	8.53472e-05	0.00117142
REACTOME COLLAGEN BIOSYNTHESIS AND MODIFYING ENZYMES	61	-0.285054	-2.60802	6.24876e-05	0.000907365
REACTOME MUSCLE CONTRACTION	188	-0.163914	-2.62273	6.43525e-05	0.000928947
REACTOME DEFENSINS	43	-0.347727	-2.65162	4.58385e-05	0.000694368
WP NOVEL INTRACELLULAR COMPONENTS OF RIGILIKE RECEPTOR RLR PATHWAY	58	-0.295233	-2.66206	3.88842e-05	0.000600137
NABA COLLAGENS	38	-0.372014	-2.67467	2.59595e-05	0.000430436
REACTOME COLLAGEN CHAIN TRIMERIZATION	38	-0.372014	-2.67467	2.59595e-05	0.000430436
REACTOME COLLAGEN FORMATION	82	-0.246158	-2.67896	3.63552e-05	0.000568253
WP JOUBERT SYNDROME	76	-0.264603	-2.72961	4.50044e-05	0.000690255
KEGG TOLL LIKE RECEPTOR SIGNALING PATHWAY	98	-0.234225	-2.75111	1.89529e-05	0.000334607
WP MALIGNANT PLEURAL MESOTHELIOMA	426	-0.117297	-2.7564	2.00124e-05	0.000350788
REACTOME INTEGRIN CELL SURFACE INTERACTIONS	80	-0.26057	-2.76524	2.59413e-05	0.000430436
WP TOLLLIKE RECEPTOR SIGNALING PATHWAY	99	-0.237348	-2.77884	9.16663e-06	0.000174379
REACTOME EXTRACELLULAR MATRIX ORGANIZATION	284	-0.144108	-2.80827	3.04415e-05	0.000492744
REACTOME RAC1 GTPASE CYCLE	181	-0.185572	-2.90075	8.61471e-06	0.00016516
KEGG RIG I LIKE RECEPTOR SIGNALING PATHWAY	68	-0.294641	-2.91026	1.07421e-05	0.000198204
REACTOME ANCHORING FIBRIL FORMATION	14	-0.663659	-3.06223	9.3322e-07	2.26745e-05
NABA CORE MATRISOME	257	-0.17415	-3.24147	4.26487e-07	1.15011e-05
PID INTEGRIN1 PATHWAY	64	-0.368608	-3.46023	2.80588e-08	9.83661e-07
WP GENES RELATED TO PRIMARY CILIUM DEVELOPMENT BASED ON CRISPR	102	-0.295496	-3.49836	1.80074e-08	6.7985e-07
WP CILIOPATHIES	180	-0.234348	-3.64316	6.07005e-09	2.61331e-07

## Sheet: WT_C_vs_KO_IL6_upregulated
Supplementary Table 4
description	set size	enrichment score	NES	p-value	adjusted p-value
NABA MATRISOME	936	0.194301	6.70427	1e-10	1.36333e-08
NABA CORE MATRISOME	257	0.353398	6.56447	1e-10	1.36333e-08
NABA ECM GLYCOPROTEINS	184	0.354633	5.62734	1e-10	1.36333e-08
REACTOME EXTRACELLULAR MATRIX ORGANIZATION	284	0.273145	5.34448	1e-10	1.36333e-08
REACTOME SRP DEPENDENT COTRANSLATIONAL PROTEIN TARGETING TO MEMBRANE	92	0.420086	4.70757	1e-10	1.36333e-08
REACTOME TRANSLATION	270	0.245204	4.69014	1e-10	1.36333e-08
REACTOME EUKARYOTIC TRANSLATION ELONGATION	73	0.440115	4.45344	1e-10	1.36333e-08
REACTOME EUKARYOTIC TRANSLATION INITIATION	97	0.379271	4.38892	1e-10	1.36333e-08
KEGG RIBOSOME	68	0.442619	4.34594	1e-10	1.36333e-08
REACTOME INFECTIOUS DISEASE	789	0.132478	4.21095	1e-10	1.36333e-08
KEGG ECM RECEPTOR INTERACTION	83	0.395205	4.20728	1e-10	1.36333e-08
WP MIRNA TARGETS IN ECM AND MEMBRANE RECEPTORS	22	0.726052	4.11538	1e-10	1.36333e-08
WP CYTOPLASMIC RIBOSOMAL PROTEINS	70	0.410978	4.06607	1e-10	1.36333e-08
REACTOME ECM PROTEOGLYCANS	75	0.398718	4.02154	1e-10	1.36333e-08
REACTOME NERVOUS SYSTEM DEVELOPMENT	546	0.151236	3.99095	1e-10	1.36333e-08
REACTOME CELL CYCLE	643	0.132255	3.85321	4.15579e-10	5.36753e-08
REACTOME INFLUENZA INFECTION	132	0.279008	3.83414	5.06073e-10	6.20952e-08
NABA MATRISOME ASSOCIATED	679	0.127761	3.79637	1.14443e-09	1.33735e-07
REACTOME CELL CYCLE MITOTIC	513	0.146176	3.77415	1.2601e-09	1.40559e-07
REACTOME RESPONSE OF EIF2AK4 GCN2 TO AMINO ACID DEFICIENCY	81	0.354504	3.75012	2.30764e-09	2.46215e-07
REACTOME SELENOAMINO ACID METABOLISM	97	0.317073	3.66917	4.82927e-09	4.74041e-07
PID INTEGRIN1 PATHWAY	64	0.382496	3.66718	4.63897e-09	4.74041e-07
KEGG FOCAL ADHESION	195	0.223094	3.62276	7.84326e-09	7.40283e-07
REACTOME MITOTIC METAPHASE AND ANAPHASE	227	0.199554	3.52221	6.65965e-08	5.10712e-06
REACTOME CELL CYCLE CHECKPOINTS	270	0.182733	3.49522	4.54352e-08	4.00408e-06
REACTOME ASSEMBLY OF COLLAGEN FIBRILS AND OTHER MULTIMERIC STRUCTURES	55	0.384685	3.4127	6.00269e-08	4.9102e-06
REACTOME REGULATION OF EXPRESSION OF SLITS AND ROBOS	150	0.236235	3.40443	5.80889e-08	4.9102e-06
REACTOME SIGNALING BY ROBO RECEPTORS	194	0.206602	3.36092	4.56864e-08	4.00408e-06
REACTOME NONSENSE MEDIATED DECAY NMD	94	0.295743	3.35046	6.43842e-08	5.09673e-06
REACTOME ADAPTIVE IMMUNE SYSTEM	706	0.109365	3.3102	7.43858e-08	5.5316e-06
REACTOME DEGRADATION OF THE EXTRACELLULAR MATRIX	132	0.239201	3.28711	1.36789e-07	9.87292e-06
REACTOME THE CITRIC ACID TCA CYCLE AND RESPIRATORY ELECTRON TRANSPORT	172	0.212333	3.26324	2.25593e-07	1.58173e-05
REACTOME ACTIVATION OF THE MRNA UPON BINDING OF THE CAP BINDING COMPLEX AND EIFS AND SUBSEQUENT BINDING TO 43S	52	0.375521	3.24183	1.01018e-06	6.04629e-05
REACTOME NON INTEGRIN MEMBRANE ECM INTERACTIONS	58	0.35178	3.18508	3.60669e-07	2.45856e-05
REACTOME COLLAGEN FORMATION	82	0.298367	3.18434	4.02929e-07	2.66281e-05
REACTOME STRIATED MUSCLE CONTRACTION	36	0.440332	3.16882	4.92199e-07	3.09707e-05
WP STRIATED MUSCLE CONTRACTION PATHWAY	38	0.428396	3.16144	4.12334e-07	2.66281e-05
REACTOME MITOTIC G1 PHASE AND G1 S TRANSITION	145	0.218669	3.12358	1.7264e-06	9.20999e-05
WP FOCAL ADHESION	195	0.19198	3.11752	1.47577e-06	8.08917e-05
REACTOME MET ACTIVATES PTK2 SIGNALING	29	0.484132	3.09698	1.48334e-06	8.08917e-05
REACTOME M PHASE	373	0.137922	3.08147	1.2954e-06	7.3928e-05
REACTOME RESPIRATORY ELECTRON TRANSPORT ATP SYNTHESIS BY CHEMIOSMOTIC COUPLING AND HEAT PRODUCTION BY UNCOUPLING PROTEINS	124	0.232838	3.05818	3.66923e-06	0.000187589
REACTOME WNT5A DEPENDENT INTERNALIZATION OF FZD2 FZD5 AND ROR2	13	0.699205	3.05738	5.53694e-07	3.39691e-05
REACTOME RRNA PROCESSING	179	0.192276	3.01666	3.07854e-06	0.000160739
REACTOME COLLAGEN BIOSYNTHESIS AND MODIFYING ENZYMES	61	0.323088	3.00699	4.38866e-06	0.000219791
WP ELECTRON TRANSPORT CHAIN OXPHOS SYSTEM IN MITOCHONDRIA	100	0.252573	2.96552	8.25105e-06	0.00034102
REACTOME INTEGRIN CELL SURFACE INTERACTIONS	80	0.27925	2.94878	8.58419e-06	0.00034102
REACTOME METABOLISM OF AMINO ACIDS AND DERIVATIVES	352	0.135814	2.92847	6.25648e-06	0.000295258
REACTOME SYNTHESIS OF DNA	118	0.228515	2.92278	4.9624e-06	0.000243555
REACTOME ELASTIC FIBRE FORMATION	44	0.36817	2.91384	8.75478e-06	0.00034102
REACTOME ORC1 REMOVAL FROM CHROMATIN	70	0.293839	2.90715	9.08725e-06	0.00034746
PID INTEGRIN3 PATHWAY	41	0.377995	2.9038	8.71837e-06	0.00034102
REACTOME SEPARATION OF SISTER CHROMATIDS	185	0.182349	2.89961	5.92285e-06	0.000284994
KEGG LEISHMANIA INFECTION	65	0.300538	2.89178	7.23066e-06	0.000327254
WP IMMUNE RESPONSE TO TUBERCULOSIS	21	0.517545	2.89161	7.46791e-06	0.000327254
REACTOME REGULATION OF RUNX2 EXPRESSION AND ACTIVITY	72	0.286701	2.88332	1.31005e-05	0.000446894
NABA COLLAGENS	38	0.38946	2.8741	7.89461e-06	0.000334024
REACTOME COLLAGEN CHAIN TRIMERIZATION	38	0.38946	2.8741	7.89461e-06	0.000334024
REACTOME COLLAGEN DEGRADATION	59	0.315121	2.87175	1.31118e-05	0.000446894
REACTOME DNA REPLICATION	156	0.194044	2.85122	1.98098e-05	0.000623248
WP NETWORK MAP OF SARSCOV2 SIGNALING PATHWAY	190	0.177214	2.85039	9.2033e-06	0.00034746
REACTOME DEFENSINS	43	0.361443	2.8382	1.66169e-05	0.000543705
WP BURN WOUND HEALING	94	0.249268	2.82395	7.43845e-06	0.000327254
REACTOME REGULATION OF INSULIN LIKE GROWTH FACTOR IGF TRANSPORT AND UPTAKE BY INSULIN LIKE GROWTH FACTOR BINDING PROTEINS IGFBPS	121	0.218707	2.82148	1.30971e-05	0.000446894
KEGG OXIDATIVE PHOSPHORYLATION	125	0.212648	2.82109	1.11718e-05	0.000397328
REACTOME CYTOKINE SIGNALING IN IMMUNE SYSTEM	654	0.0952032	2.8187	2.78431e-05	0.000833254
WP MIR5093P ALTERATION OF YAP1ECM AXIS	17	0.55863	2.81332	1.07813e-05	0.000395858
REACTOME TRANSCRIPTIONAL REGULATION BY RUNX2	119	0.217671	2.81234	2.35004e-05	0.00073
REACTOME DEFECTIVE CFTR CAUSES CYSTIC FIBROSIS	60	0.303228	2.80297	1.87537e-05	0.000597684
REACTOME ERBB2 ACTIVATES PTK6 SIGNALING	13	0.640649	2.80133	7.20005e-06	0.000327254
REACTOME DNA REPLICATION PRE INITIATION	114	0.22117	2.79245	2.83385e-05	0.000837863
REACTOME APC C MEDIATED DEGRADATION OF CELL CYCLE PROTEINS	86	0.257717	2.78335	1.10422e-05	0.000397328
PID ERBB NETWORK PATHWAY	15	0.594528	2.78021	8.57766e-06	0.00034102
REACTOME IMMUNOREGULATORY INTERACTIONS BETWEEN A LYMPHOID AND A NON LYMPHOID CELL	103	0.232135	2.77775	5.18167e-05	0.00136729
REACTOME EPH EPHRIN SIGNALING	90	0.248359	2.76036	3.13316e-05	0.000914081
REACTOME CELLULAR RESPONSE TO STARVATION	134	0.201083	2.75771	2.52992e-05	0.000776054
REACTOME SWITCHING OF ORIGINS TO A POST REPLICATIVE STATE	90	0.247906	2.75533	3.4056e-05	0.000960614
REACTOME ANTIGEN PROCESSING CROSS PRESENTATION	96	0.239553	2.75447	4.31952e-05	0.00117779
BIOCARTA CLASSIC PATHWAY	14	0.605284	2.7415	1.42637e-05	0.000479496
REACTOME RESPIRATORY ELECTRON TRANSPORT	101	0.231823	2.73701	3.16613e-05	0.000914081
REACTOME SCF SKP2 MEDIATED DEGRADATION OF P27 P21	59	0.299243	2.72705	5.01934e-05	0.00133885
KEGG PARKINSONS DISEASE	121	0.210863	2.72029	2.63235e-05	0.000797505
REACTOME HOST INTERACTIONS OF HIV FACTORS	124	0.206336	2.71009	5.76376e-05	0.00147336
REACTOME DECTIN 1 MEDIATED NONCANONICAL NF KB SIGNALING	61	0.290634	2.70494	6.8285e-05	0.00164436
WP PROTEASOME DEGRADATION	56	0.304354	2.68385	3.69463e-05	0.0010303
REACTOME CROSS PRESENTATION OF SOLUBLE EXOGENOUS ANTIGENS ENDOSOMES	50	0.316427	2.67418	4.67774e-05	0.00126145
REACTOME INTERLEUKIN 4 AND INTERLEUKIN 13 SIGNALING	105	0.220132	2.67099	6.93819e-05	0.00164436
REACTOME PI3K EVENTS IN ERBB2 SIGNALING	16	0.544517	2.65831	6.83611e-05	0.00164436
REACTOME S PHASE	160	0.177431	2.64449	8.06577e-05	0.00181591
REACTOME MUSCLE CONTRACTION	188	0.163995	2.64135	6.53415e-05	0.00161968
REACTOME NEGATIVE REGULATION OF NOTCH4 SIGNALING	52	0.305662	2.63874	0.000147335	0.0031169
REACTOME LAMININ INTERACTIONS	29	0.410054	2.6231	0.000107955	0.00234445
REACTOME EPH EPHRIN MEDIATED REPULSION OF CELLS	50	0.310193	2.62149	7.57835e-05	0.00172197
REACTOME INNATE IMMUNE SYSTEM	967	0.074513	2.61843	5.33096e-05	0.00139172
REACTOME PCP CE PATHWAY	91	0.235049	2.61586	6.27335e-05	0.0015709
KEGG DILATED CARDIOMYOPATHY	89	0.235112	2.61284	8.94793e-05	0.0019962
KEGG ALZHEIMERS DISEASE	158	0.176648	2.59717	7.26205e-05	0.00169724
PID SYNDECAN 1 PATHWAY	42	0.336147	2.59265	0.000133324	0.00284503
REACTOME G2 M CHECKPOINTS	148	0.178924	2.58935	0.000114446	0.0024636
WP FOCAL ADHESION PI3KAKTMTORSIGNALING PATHWAY	300	0.127602	2.57312	7.43423e-05	0.00170501
NABA ECM REGULATORS	218	0.149549	2.57024	0.000155871	0.00324158
WP OXIDATIVE PHOSPHORYLATION	59	0.281803	2.56812	0.000211723	0.00409109
WP ACUTE VIRAL MYOCARDITIS	86	0.237759	2.5678	6.68321e-05	0.00164006
WP EICOSANOID METABOLISM VIA CYCLOOXYGENASES COX	30	0.39003	2.55967	0.000219872	0.0041505
REACTOME DEVELOPMENTAL BIOLOGY	1001	0.0711048	2.55728	7.42134e-05	0.00170501
REACTOME ABC TRANSPORTER DISORDERS	77	0.246981	2.5521	6.96878e-05	0.00164436
REACTOME INTERFERON GAMMA SIGNALING	73	0.249126	2.52086	0.000199461	0.00391582
REACTOME APC C CDH1 MEDIATED DEGRADATION OF CDC20 AND OTHER APC C CDH1 TARGETED PROTEINS IN LATE MITOSIS EARLY G1	73	0.248889	2.51846	0.000199461	0.00391582
REACTOME MITOCHONDRIAL TRANSLATION	94	0.222192	2.51721	9.25288e-05	0.00204564
REACTOME C TYPE LECTIN RECEPTORS CLRS	132	0.183085	2.51596	0.000160223	0.0033041
REACTOME RUNX1 REGULATES TRANSCRIPTION OF GENES INVOLVED IN DIFFERENTIATION OF HSCS	97	0.217137	2.5127	0.000150337	0.00315321
NABA BASEMENT MEMBRANES	39	0.336738	2.51122	0.000265537	0.00488738
REACTOME MET PROMOTES CELL MOTILITY	40	0.328909	2.49613	0.000309073	0.00549612
REACTOME CLASS I MHC MEDIATED ANTIGEN PROCESSING PRESENTATION	361	0.113966	2.49177	0.000103712	0.0022724
WP VEGFAVEGFR2 SIGNALING PATHWAY	412	0.10577	2.47623	0.000192229	0.0038352
REACTOME NEUTROPHIL DEGRANULATION	444	0.102478	2.47148	0.000415514	0.00698406
REACTOME SYNDECAN INTERACTIONS	27	0.401709	2.47147	0.000164721	0.00336855
REACTOME BETA CATENIN INDEPENDENT WNT SIGNALING	143	0.174975	2.46853	0.000282581	0.00513669
REACTOME ERBB2 REGULATES CELL MOTILITY	15	0.527805	2.46819	0.000182318	0.00366727
PID CXCR4 PATHWAY	98	0.213508	2.46794	0.00035217	0.00604353
REACTOME RNA POLYMERASE II TRANSCRIPTION	1123	0.065555	2.45533	0.000173128	0.00351121
REACTOME GRB2 EVENTS IN ERBB2 SIGNALING	16	0.502288	2.45215	0.000317922	0.0056128
KEGG CHEMOKINE SIGNALING PATHWAY	167	0.161779	2.44802	0.000285945	0.00515962
REACTOME CYCLIN A CDK2 ASSOCIATED EVENTS AT S PHASE ENTRY	84	0.227088	2.43753	0.000206001	0.00401211
REACTOME SIGNALING BY THE B CELL RECEPTOR BCR	108	0.198079	2.43709	0.000328368	0.00571501
REACTOME MITOTIC SPINDLE CHECKPOINT	110	0.19665	2.43633	0.000257395	0.00482173
REACTOME CROSSLINKING OF COLLAGEN FIBRILS	18	0.472003	2.43547	0.000347903	0.00601234
PID FOXM1 PATHWAY	38	0.329569	2.43212	0.000326472	0.00571501
REACTOME AUF1 HNRNP D0 BINDS AND DESTABILIZES MRNA	54	0.277119	2.42812	0.000394206	0.0066716
REACTOME HIV INFECTION	220	0.139037	2.4204	0.000292187	0.00523377
REACTOME FC EPSILON RECEPTOR FCERI SIGNALING	129	0.178185	2.40765	0.000553319	0.0088748
REACTOME CONSTITUTIVE SIGNALING BY ABERRANT PI3K IN CANCER	78	0.230942	2.4012	0.000389872	0.00664407
WP PROSTAGLANDIN SYNTHESIS AND REGULATION	41	0.312348	2.39949	0.00049326	0.00796739
REACTOME INTERLEUKIN 10 SIGNALING	40	0.314993	2.39052	0.000811635	0.0117855
WP IL4 SIGNALING PATHWAY	54	0.271112	2.37548	0.000618276	0.00972595
WP AGERAGE PATHWAY	66	0.244284	2.37087	0.000729307	0.0109744
REACTOME SHC1 EVENTS IN ERBB2 SIGNALING	22	0.417126	2.36434	0.000420369	0.00701759
REACTOME CDT1 ASSOCIATION WITH THE CDC6 ORC ORIGIN COMPLEX	58	0.260525	2.35884	0.000266874	0.00488738
REACTOME DEGRADATION OF GLI1 BY THE PROTEASOME	58	0.260525	2.35884	0.000266874	0.00488738
REACTOME MOLECULES ASSOCIATED WITH ELASTIC FIBRES	37	0.323381	2.35453	0.000610915	0.00967217
REACTOME BETA DEFENSINS	33	0.341231	2.3506	0.000479004	0.0078365
REACTOME ADORA2B MEDIATED ANTI INFLAMMATORY CYTOKINES PRODUCTION	123	0.179109	2.34361	0.000940553	0.0134193
KEGG HUNTINGTONS DISEASE	169	0.154674	2.34093	0.000825544	0.011917
KEGG HYPERTROPHIC CARDIOMYOPATHY HCM	83	0.21939	2.33559	0.000493498	0.00796739
KEGG CYTOKINE CYTOKINE RECEPTOR INTERACTION	240	0.127987	2.32511	0.000452542	0.00745327
WP FOLATE METABOLISM	64	0.242473	2.32471	0.000785391	0.0115778
REACTOME GROWTH HORMONE RECEPTOR SIGNALING	24	0.393598	2.32202	0.000728571	0.0109744
WP TYPE I COLLAGEN SYNTHESIS IN THE CONTEXT OF OSTEOGENESIS IMPERFECTA	33	0.336098	2.31525	0.000637203	0.00995985
REACTOME EICOSANOID LIGAND BINDING RECEPTORS	12	0.539706	2.30068	0.00108595	0.0149689
WP GPCRS CLASS A RHODOPSINLIKE	230	0.129964	2.29488	0.000787893	0.0115778
REACTOME NCAM1 INTERACTIONS	41	0.297942	2.28882	0.000955011	0.0135468
REACTOME SIGNALING BY INTERLEUKINS	430	0.0963068	2.28603	0.000443613	0.00735558
NABA PROTEOGLYCANS	35	0.319855	2.27922	0.00163589	0.0199726
REACTOME COMPLEX I BIOGENESIS	56	0.25837	2.27836	0.000696375	0.0107478
REACTOME MAPK6 MAPK4 SIGNALING	88	0.207018	2.27813	0.00100387	0.0140771
REACTOME INTERFERON SIGNALING	173	0.147555	2.27125	0.00116464	0.0156177
REACTOME THE ROLE OF GTSE1 IN G2 M PROGRESSION AFTER G2 CHECKPOINT	74	0.22504	2.27081	0.000702112	0.0107686
KEGG PROTEASOME	44	0.286244	2.26544	0.00112281	0.0152231
REACTOME G1 S DNA DAMAGE CHECKPOINTS	66	0.233373	2.26498	0.00141252	0.0177938
REACTOME METABOLISM OF POLYAMINES	59	0.248225	2.26211	0.00168262	0.0202812
WP GASTRIC CANCER NETWORK 1	27	0.367556	2.26135	0.000720477	0.0109744
KEGG ARRHYTHMOGENIC RIGHT VENTRICULAR CARDIOMYOPATHY ARVC	74	0.223911	2.25942	0.000737887	0.0109744
WP ARRHYTHMOGENIC RIGHT VENTRICULAR CARDIOMYOPATHY	74	0.223911	2.25942	0.000737887	0.0109744
PID INTEGRIN4 PATHWAY	11	0.555783	2.25342	0.00153444	0.0191143
REACTOME MITOCHONDRIAL BIOGENESIS	93	0.198331	2.25015	0.00104548	0.0145774
WP OVERVIEW OF INTERFERONSMEDIATED SIGNALING PATHWAY	34	0.32573	2.24949	0.00109187	0.0149689
REACTOME ANTI INFLAMMATORY RESPONSE FAVOURING LEISHMANIA PARASITE INFECTION	156	0.152631	2.24271	0.00222641	0.0246108
REACTOME INITIAL TRIGGERING OF COMPLEMENT	20	0.412789	2.24075	0.00192491	0.0223873
REACTOME DOWNSTREAM SIGNALING EVENTS OF B CELL RECEPTOR BCR	79	0.214705	2.24011	0.000976639	0.013774
REACTOME GPCR LIGAND BINDING	422	0.0953536	2.23979	0.00123759	0.0162409
REACTOME SARS COV 2 INFECTION	67	0.230241	2.23972	0.00140978	0.0177938
REACTOME PROTEIN LOCALIZATION	155	0.151624	2.23499	0.000850823	0.0122101
WP MALIGNANT PLEURAL MESOTHELIOMA	426	0.094333	2.23193	0.000693072	0.0107478
REACTOME RHO GTPASE EFFECTORS	286	0.113762	2.23148	0.00109011	0.0149689
REACTOME ASYMMETRIC LOCALIZATION OF PCP PROTEINS	63	0.234782	2.23086	0.00222204	0.0246108
WP CHEMOKINE SIGNALING PATHWAY	154	0.152354	2.22929	0.00168597	0.0202812
PID FRA PATHWAY	33	0.323371	2.22757	0.00121004	0.016051
KEGG ANTIGEN PROCESSING AND PRESENTATION	69	0.226243	2.22221	0.00158781	0.0195803
REACTOME INTERLEUKIN 1 FAMILY SIGNALING	135	0.161062	2.2119	0.00211658	0.0238092
REACTOME CLEC7A DECTIN 1 SIGNALING	97	0.191044	2.21076	0.00134718	0.0173999
REACTOME DEGRADATION OF DVL	56	0.250612	2.20995	0.00109904	0.0149836
WP PI3KAKT SIGNALING PATHWAY	335	0.103918	2.20904	0.00180872	0.0215021
WP STEROL REGULATORY ELEMENTBINDING PROTEINS SREBP SIGNALING	69	0.224518	2.20526	0.00176722	0.0211549
WP WHITE FAT CELL DIFFERENTIATION	32	0.328884	2.205	0.00157975	0.0195793
NABA ECM AFFILIATED	147	0.152492	2.20258	0.00121708	0.0160576
WP TYPE II INTERFERON SIGNALING IFNG	34	0.318436	2.19911	0.00139867	0.0177938
REACTOME FCERI MEDIATED NF KB ACTIVATION	79	0.210205	2.19316	0.00136377	0.0175219
WP NONALCOHOLIC FATTY LIVER DISEASE	151	0.150927	2.18547	0.00258334	0.0276835
REACTOME SARS COV INFECTIONS	152	0.15037	2.1851	0.00119779	0.0159749
REACTOME RESOLUTION OF SISTER CHROMATID COHESION	121	0.169312	2.18426	0.00188371	0.0221627
PID IL12 2PATHWAY	60	0.23624	2.18374	0.00181375	0.0215021
REACTOME STABILIZATION OF P53	55	0.245386	2.17692	0.00141393	0.0177938
WP RAC1PAK1P38MMP2 PATHWAY	68	0.221457	2.17442	0.00206903	0.0236158
REACTOME DEFECTIVE B4GALT7 CAUSES EDS PROGEROID TYPE	20	0.39975	2.16997	0.00297143	0.0302044
REACTOME REGULATION OF PTEN STABILITY AND ACTIVITY	67	0.222944	2.16873	0.00226324	0.0249058
REACTOME MHC CLASS II ANTIGEN PRESENTATION	112	0.17448	2.16579	0.00210325	0.0237852
REACTOME ACTIVATION OF THE PRE REPLICATIVE COMPLEX	32	0.323034	2.16578	0.00203722	0.0234552
REACTOME LEISHMANIA INFECTION	240	0.1186	2.15458	0.00127691	0.0166678
WP AEROBIC GLYCOLYSIS	11	0.530927	2.15264	0.00285128	0.0299019
NABA SECRETED FACTORS	314	0.104498	2.15146	0.00163512	0.0199726
REACTOME MITOCHONDRIAL PROTEIN IMPORT	59	0.235257	2.14394	0.00341842	0.0327688
KEGG AXON GUIDANCE	128	0.159379	2.13849	0.00233961	0.0256312
WP INFLAMMATORY RESPONSE PATHWAY	30	0.325528	2.13636	0.00254223	0.0273624
REACTOME UCH PROTEINASES	90	0.192066	2.1347	0.00296334	0.0302044
REACTOME SIGNALING BY MET	77	0.206254	2.13126	0.00168374	0.0202812
KEGG PATHWAYS IN CANCER	321	0.102002	2.12997	0.00352328	0.0333827
REACTOME REGULATION OF IFNG SIGNALING	14	0.469862	2.12813	0.00144401	0.0180796
WP MITOCHONDRIAL COMPLEX I ASSEMBLY MODEL OXPHOS SYSTEM	55	0.23914	2.1215	0.0020454	0.0234552
BIOCARTA COMP PATHWAY	19	0.398466	2.11865	0.00481608	0.0422095
WP FGFR3 SIGNALING IN CHONDROCYTE PROLIFERATION AND TERMINAL DIFFERENTIATION	27	0.34422	2.11778	0.00190941	0.0223129
REACTOME SNRNP ASSEMBLY	52	0.245047	2.11546	0.00490607	0.0428452
REACTOME DEPOSITION OF NEW CENPA CONTAINING NUCLEOSOMES AT THE CENTROMERE	47	0.25847	2.11159	0.00203291	0.0234552
REACTOME SIGNALING BY PDGF	57	0.236341	2.1104	0.00471427	0.0417647
WP COMPLEMENT SYSTEM	92	0.188123	2.10815	0.00249946	0.0270402
PID ERBB4 PATHWAY	38	0.285621	2.1078	0.00360122	0.0338598
WP CARDIAC PROGENITOR DIFFERENTIATION	53	0.240521	2.10276	0.00266082	0.0282669
REACTOME DEGRADATION OF AXIN	54	0.239969	2.1026	0.00345961	0.0330345
WP SARS CORONAVIRUS AND INNATE IMMUNITY	31	0.31427	2.10125	0.00263494	0.0281136
REACTOME PLATELET ADHESION TO EXPOSED COLLAGEN	15	0.448651	2.09804	0.00289835	0.0300752
REACTOME POST TRANSLATIONAL PROTEIN MODIFICATION	1334	0.0523271	2.09682	0.00250127	0.0270402
WP OVERVIEW OF PROINFLAMMATORY AND PROFIBROTIC MEDIATORS	108	0.170413	2.0967	0.00321014	0.0315108
REACTOME PI3K EVENTS IN ERBB4 SIGNALING	10	0.535329	2.09502	0.00351815	0.0333827
REACTOME ACTIVATION OF ATR IN RESPONSE TO REPLICATION STRESS	37	0.287495	2.09324	0.00341842	0.0327688
REACTOME CARGO CONCENTRATION IN THE ER	32	0.311731	2.09	0.00313839	0.0311806
WP SPINAL CORD INJURY	109	0.169305	2.08761	0.00313215	0.0311806
REACTOME MITOTIC G2 G2 M PHASES	194	0.128307	2.08726	0.00286511	0.0299191
REACTOME HIV LIFE CYCLE	142	0.148292	2.08704	0.00406311	0.037001
REACTOME DISEASES ASSOCIATED WITH GLYCOSAMINOGLYCAN METABOLISM	40	0.27492	2.0864	0.00533808	0.0451712
BIOCARTA MCM PATHWAY	18	0.404233	2.08578	0.00384834	0.0355031
BIOCARTA EICOSANOID PATHWAY	21	0.373117	2.08467	0.00282785	0.0297834
REACTOME CRISTAE FORMATION	30	0.316914	2.07983	0.00402244	0.0368323
REACTOME NEDDYLATION	231	0.117151	2.07966	0.00273607	0.0289411
REACTOME TCR SIGNALING	110	0.167608	2.07653	0.00299841	0.0302802
REACTOME GLYCOLYSIS	71	0.207672	2.07146	0.00521264	0.0446422
REACTOME NICOTINATE METABOLISM	30	0.315259	2.06897	0.00445729	0.0400666
WP COMPLEMENT ACTIVATION	22	0.364999	2.06888	0.00318922	0.0314311
REACTOME COMPLEMENT CASCADE	50	0.244243	2.06413	0.00371895	0.0345693
BIOCARTA AGR PATHWAY	33	0.299489	2.06306	0.00292908	0.0300752
REACTOME EPHB MEDIATED FORWARD SIGNALING	42	0.266235	2.05342	0.00528532	0.044882
KEGG CARDIAC MUSCLE CONTRACTION	75	0.20348	2.05233	0.00516005	0.0444307
WP ALLOGRAFT REJECTION	76	0.200057	2.05101	0.00309495	0.0310712
REACTOME REGULATION OF RUNX3 EXPRESSION AND ACTIVITY	53	0.234348	2.04878	0.00374721	0.0347006
REACTOME ANTIMICROBIAL PEPTIDES	76	0.199737	2.04773	0.00316651	0.0313331
KEGG CELL ADHESION MOLECULES CAMS	115	0.16177	2.04771	0.00367434	0.0344154
REACTOME CELLULAR RESPONSE TO HYPOXIA	72	0.203026	2.04181	0.00528561	0.044882
WP TYPE I INTERFERON INDUCTION AND SIGNALING DURING SARSCOV2 INFECTION	31	0.304711	2.03734	0.00407101	0.037001
REACTOME HEDGEHOG LIGAND BIOGENESIS	64	0.212288	2.03531	0.00479153	0.0421449
KEGG SYSTEMIC LUPUS ERYTHEMATOSUS	92	0.181506	2.03399	0.00359409	0.0338598
REACTOME REGULATION OF IFNA SIGNALING	26	0.331948	2.03198	0.00334189	0.0324481
REACTOME DISORDERS OF TRANSMEMBRANE TRANSPORTERS	175	0.131177	2.02368	0.00292037	0.0300752
REACTOME WNT5A DEPENDENT INTERNALIZATION OF FZD4	15	0.432391	2.022	0.00474515	0.0418871
WP PARKINUBIQUITIN PROTEASOMAL SYSTEM PATHWAY	67	0.207734	2.02078	0.00505026	0.0437927
REACTOME INTERLEUKIN 1 SIGNALING	98	0.174023	2.01154	0.005221	0.0446422
WP DIFFERENTIATION OF WHITE AND BROWN ADIPOCYTE	24	0.337964	1.99381	0.00496008	0.0431633
REACTOME SIGNALING BY GPCR	649	0.0680581	1.99251	0.0046941	0.0417367
REACTOME CLASS A 1 RHODOPSIN LIKE RECEPTORS	297	0.0991236	1.98733	0.00586513	0.0484614
REACTOME SIGNALING BY PTK6	53	0.227266	1.98688	0.0055662	0.0464607
WP P38 MAPK SIGNALING PATHWAY	33	0.288314	1.98608	0.00467401	0.0417092
REACTOME TRANSCRIPTIONAL REGULATION BY RUNX3	94	0.174759	1.97984	0.00292572	0.0300752
WP LEPTIN SIGNALING PATHWAY	76	0.192382	1.97233	0.00535752	0.0451799
WP EGFR TYROSINE KINASE INHIBITOR RESISTANCE	83	0.184175	1.9607	0.00610033	0.0499007
REACTOME MITOTIC PROPHASE	108	0.159269	1.95959	0.00601457	0.0495294
REACTOME ALPHA LINOLENIC OMEGA3 AND LINOLEIC OMEGA6 ACID METABOLISM	13	0.446324	1.95162	0.00459994	0.041198
WP IL3 SIGNALING PATHWAY	47	0.23635	1.93088	0.0055103	0.0461511
KEGG TASTE TRANSDUCTION	47	0.236114	1.92896	0.0055103	0.0461511

## Sheet: WT_C_vs_KO_IL6_downregulated
Supplementary Table 4
description	set size	enrichment score	NES	p-value	adjusted p-value
REACTOME NEURONAL SYSTEM	397	-0.0852581	-1.94038	0.00585689	0.0484614
REACTOME SENSORY PERCEPTION	267	-0.103476	-1.9567	0.00402244	0.0368323
REACTOME GLUTAMATE NEUROTRANSMITTER RELEASE CYCLE	24	-0.331554	-1.98636	0.00606098	0.0497446
BIOCARTA CCR3 PATHWAY	18	-0.392617	-2.02157	0.00577778	0.0480633
BIOCARTA RHO PATHWAY	21	-0.371868	-2.04546	0.0029786	0.0302044
REACTOME HYALURONAN METABOLISM	17	-0.414015	-2.06444	0.00333553	0.0324481
REACTOME CHROMATIN MODIFYING ENZYMES	236	-0.115543	-2.06486	0.00368895	0.0344208
WP GENES RELATED TO PRIMARY CILIUM DEVELOPMENT BASED ON CRISPR	102	-0.171284	-2.08298	0.0033453	0.0324481
PID FANCONI PATHWAY	46	-0.249132	-2.08697	0.00429875	0.0387836
PID FOXO PATHWAY	48	-0.243061	-2.0931	0.00612364	0.0499249
REACTOME DNA REPAIR	302	-0.105097	-2.09705	0.00219021	0.0244307
REACTOME FORMATION OF TC NER PRE INCISION COMPLEX	51	-0.236606	-2.09709	0.004192	0.03796
REACTOME TRAF6 MEDIATED IRF7 ACTIVATION	28	-0.32397	-2.10517	0.00512739	0.044305
REACTOME GLOBAL GENOME NUCLEOTIDE EXCISION REPAIR GG NER	81	-0.196949	-2.12224	0.00339034	0.0327555
REACTOME DEUBIQUITINATION	247	-0.115582	-2.12321	0.00212478	0.0238092
REACTOME EFFECTS OF PIP2 HYDROLYSIS	27	-0.334726	-2.1386	0.00249946	0.0270402
PID P53 REGULATION PATHWAY	55	-0.24104	-2.18809	0.00188753	0.0221627
REACTOME OLFACTORY SIGNALING PATHWAY	56	-0.237562	-2.20259	0.0020972	0.0237852
REACTOME TRANSCRIPTION COUPLED NUCLEOTIDE EXCISION REPAIR TC NER	75	-0.210148	-2.21862	0.00310206	0.0310712
REACTOME TRANSCRIPTIONAL REGULATION BY TP53	351	-0.104859	-2.26476	0.00114165	0.0153935
REACTOME MITOCHONDRIAL FATTY ACID BETA OXIDATION OF SATURATED FATTY ACIDS	10	-0.595131	-2.32639	0.000807762	0.0117855
KEGG SPLICEOSOME	119	-0.178284	-2.33004	0.0013216	0.0171599
REACTOME RAC1 GTPASE CYCLE	181	-0.147587	-2.34193	0.000560106	0.00892533
REACTOME CLASS C 3 METABOTROPIC GLUTAMATE PHEROMONE RECEPTORS	36	-0.335567	-2.43473	0.000218809	0.0041505
REACTOME NUCLEOTIDE EXCISION REPAIR	106	-0.205315	-2.54534	0.000219379	0.0041505
REACTOME RHO GTPASE CYCLE	442	-0.108228	-2.6226	6.213e-05	0.0015709
WP CILIOPATHIES	180	-0.169154	-2.68441	5.5523e-05	0.00143425
WP MRNA PROCESSING	121	-0.206902	-2.74929	3.76927e-05	0.0010393
WP JOUBERT SYNDROME	76	-0.264832	-2.78202	3.30043e-05	0.000941774
REACTOME PROCESSING OF CAPPED INTRON CONTAINING PRE MRNA	235	-0.156245	-2.79623	1.08079e-05	0.000395858
REACTOME MRNA SPLICING	182	-0.176395	-2.80183	1.53763e-05	0.000509912
REACTOME FORMATION OF THE CORNIFIED ENVELOPE	95	-0.245442	-2.89586	1.73496e-05	0.00056021
REACTOME CELLULAR RESPONSES TO STIMULI	700	-0.103041	-3.14893	1.11789e-06	6.53165e-05
REACTOME METABOLISM OF RNA	631	-0.139183	-4.04992	1e-10	1.36333e-08
KEGG OLFACTORY TRANSDUCTION	303	-0.203227	-4.0582	1e-10	1.36333e-08
REACTOME KERATINIZATION	143	-0.296284	-4.21417	1e-10	1.36333e-08

## Sheet: WT_C_vs_KO_IL13_upregulated
Supplementary Table 4
description	set size	enrichment score	NES	p-value	adjusted p-value
NABA CORE MATRISOME	257	0.27471	5.06008	1e-10	6.135e-08
NABA MATRISOME	936	0.141752	4.9322	1e-10	6.135e-08
NABA ECM GLYCOPROTEINS	184	0.259377	4.11499	1e-10	6.135e-08
REACTOME EXTRACELLULAR MATRIX ORGANIZATION	284	0.208724	4.02252	1.37013e-10	6.7246e-08
WP STRIATED MUSCLE CONTRACTION PATHWAY	38	0.50968	3.79613	7.83004e-10	2.74499e-07
REACTOME INNATE IMMUNE SYSTEM	967	0.107229	3.79175	1.00742e-09	2.7469e-07
REACTOME STRIATED MUSCLE CONTRACTION	36	0.527202	3.78457	9.47319e-10	2.7469e-07
REACTOME TRANSLATION	270	0.194549	3.68918	1.19313e-09	2.92794e-07
REACTOME IMMUNOREGULATORY INTERACTIONS BETWEEN A LYMPHOID AND A NON LYMPHOID CELL	103	0.300576	3.58351	6.19565e-09	1.38219e-06
WP MIRNA TARGETS IN ECM AND MEMBRANE RECEPTORS	22	0.613281	3.47835	1.45039e-08	2.96604e-06
REACTOME NEUTROPHIL DEGRANULATION	444	0.144257	3.4304	8.32549e-08	1.5716e-05
REACTOME MITOTIC G1 PHASE AND G1 S TRANSITION	145	0.231525	3.29674	3.33019e-07	5.10769e-05
REACTOME ADAPTIVE IMMUNE SYSTEM	706	0.108822	3.27971	1.66808e-07	2.72898e-05
REACTOME RNA POLYMERASE II TRANSCRIPTION	1123	0.0855768	3.26435	6.08622e-07	8.52497e-05
REACTOME ECM PROTEOGLYCANS	75	0.308316	3.1943	1.44468e-06	0.000186592
KEGG ECM RECEPTOR INTERACTION	83	0.289626	3.14687	1.74562e-06	0.000214188
REACTOME ASSEMBLY OF COLLAGEN FIBRILS AND OTHER MULTIMERIC STRUCTURES	55	0.345978	3.14077	2.03376e-06	0.000226856
REACTOME THE CITRIC ACID TCA CYCLE AND RESPIRATORY ELECTRON TRANSPORT	172	0.197563	3.02717	2.49882e-06	0.000266613
REACTOME CELL CYCLE CHECKPOINTS	270	0.158916	3.01349	1.83776e-06	0.000214755
REACTOME NEGATIVE REGULATION OF NOTCH4 SIGNALING	52	0.346006	3.00566	4.60668e-06	0.000418696
REACTOME HIV INFECTION	220	0.174789	2.9925	4.40608e-06	0.000418696
KEGG OXIDATIVE PHOSPHORYLATION	125	0.225685	2.98431	4.49221e-06	0.000418696
REACTOME EUKARYOTIC TRANSLATION INITIATION	97	0.255397	2.98181	5.0456e-06	0.00044221
WP MIR5093P ALTERATION OF YAP1ECM AXIS	17	0.594009	2.95263	3.09337e-06	0.000316297
REACTOME G2 M CHECKPOINTS	148	0.202192	2.92208	1.04824e-05	0.000803869
REACTOME COLLAGEN FORMATION	82	0.269584	2.90984	5.95755e-06	0.000504132
REACTOME NON INTEGRIN MEMBRANE ECM INTERACTIONS	58	0.313213	2.90753	1.77576e-05	0.00108295
REACTOME ANTIMICROBIAL PEPTIDES	76	0.279482	2.89636	1.66732e-05	0.00107674
REACTOME REGULATION OF EXPRESSION OF SLITS AND ROBOS	150	0.199762	2.89622	1.85346e-05	0.00108295
REACTOME NONSENSE MEDIATED DECAY NMD	94	0.252537	2.89338	9.68767e-06	0.000766888
REACTOME DECTIN 1 MEDIATED NONCANONICAL NF KB SIGNALING	61	0.306007	2.87595	1.4289e-05	0.000952709
WP ELECTRON TRANSPORT CHAIN OXPHOS SYSTEM IN MITOCHONDRIA	100	0.243466	2.86651	2.11583e-05	0.0012075
REACTOME MITOCHONDRIAL PROTEIN IMPORT	59	0.307266	2.8566	3.75116e-05	0.00177026
REACTOME RESPONSE OF EIF2AK4 GCN2 TO AMINO ACID DEFICIENCY	81	0.265703	2.85547	1.22537e-05	0.00091123
REACTOME RESPIRATORY ELECTRON TRANSPORT ATP SYNTHESIS BY CHEMIOSMOTIC COUPLING AND HEAT PRODUCTION BY UNCOUPLING PROTEINS	124	0.216665	2.84596	1.29745e-05	0.000936455
REACTOME EUKARYOTIC TRANSLATION ELONGATION	73	0.27662	2.80646	2.84408e-05	0.00151726
REACTOME INTEGRIN CELL SURFACE INTERACTIONS	80	0.263402	2.79823	1.43644e-05	0.000952709
KEGG ANTIGEN PROCESSING AND PRESENTATION	69	0.283466	2.79652	7.71101e-06	0.000630761
WP PROTEASOME DEGRADATION	56	0.304745	2.7886	3.97372e-05	0.00183991
REACTOME RRNA PROCESSING	179	0.178662	2.78316	1.7596e-05	0.00108295
REACTOME PCP CE PATHWAY	91	0.2446	2.7667	2.94103e-05	0.00152915
REACTOME SRP DEPENDENT COTRANSLATIONAL PROTEIN TARGETING TO MEMBRANE	92	0.24345	2.75765	1.83563e-05	0.00108295
REACTOME DEFENSINS	43	0.348595	2.73107	5.41483e-05	0.00233123
REACTOME INFECTIOUS DISEASE	789	0.085912	2.72761	2.6605e-05	0.00145187
REACTOME SIGNALING BY ROBO RECEPTORS	194	0.169411	2.72668	3.18419e-05	0.00159247
REACTOME COLLAGEN BIOSYNTHESIS AND MODIFYING ENZYMES	61	0.289724	2.72292	6.65174e-05	0.00259101
REACTOME TRANSCRIPTIONAL REGULATION BY RUNX2	119	0.208546	2.71405	4.56976e-05	0.00200253
REACTOME DEGRADATION OF THE EXTRACELLULAR MATRIX	132	0.199441	2.70902	2.991e-05	0.00152915
REACTOME SYNDECAN INTERACTIONS	27	0.430684	2.70713	8.06691e-05	0.00299942
REACTOME POST TRANSLATIONAL PROTEIN MODIFICATION	1334	0.0657055	2.70342	4.15809e-05	0.00188962
KEGG RIBOSOME	68	0.27553	2.69428	4.51123e-05	0.00200253
PID SYNDECAN 1 PATHWAY	42	0.342571	2.68925	6.76168e-05	0.00259268
NABA COLLAGENS	38	0.360988	2.68866	3.30953e-05	0.00159247
REACTOME COLLAGEN CHAIN TRIMERIZATION	38	0.360988	2.68866	3.30953e-05	0.00159247
REACTOME ASYMMETRIC LOCALIZATION OF PCP PROTEINS	63	0.280971	2.67073	6.3343e-05	0.00254826
REACTOME DEFECTIVE CFTR CAUSES CYSTIC FIBROSIS	60	0.285702	2.66936	8.73327e-05	0.00315168
REACTOME SYNTHESIS OF DNA	118	0.206199	2.66219	2.66235e-05	0.00145187
NABA MATRISOME ASSOCIATED	679	0.0896203	2.65513	6.58652e-05	0.00259101
WP RAC1PAK1P38MMP2 PATHWAY	68	0.269407	2.6344	6.28577e-05	0.00254826
REACTOME REGULATION OF INSULIN LIKE GROWTH FACTOR IGF TRANSPORT AND UPTAKE BY INSULIN LIKE GROWTH FACTOR BINDING PROTEINS IGFBPS	121	0.20019	2.6311	0.000153388	0.00515353
REACTOME ORC1 REMOVAL FROM CHROMATIN	70	0.26196	2.62472	9.29124e-05	0.00330445
KEGG FOCAL ADHESION	195	0.162662	2.61959	5.90492e-05	0.00245604
WP FOCAL ADHESION	195	0.162662	2.61959	5.90492e-05	0.00245604
KEGG PARKINSONS DISEASE	121	0.198363	2.60708	0.000168617	0.00544457
PID INTEGRIN1 PATHWAY	64	0.271779	2.60547	0.000128518	0.00438031
REACTOME REGULATION OF RUNX3 EXPRESSION AND ACTIVITY	53	0.292527	2.58999	0.000179394	0.00557257
REACTOME CELL CYCLE	643	0.0893047	2.57658	8.40477e-05	0.0030784
NABA BASEMENT MEMBRANES	39	0.341725	2.56664	0.000112033	0.00387224
REACTOME ABC TRANSPORTER DISORDERS	77	0.246411	2.56557	0.000179394	0.00557257
REACTOME CLASS C 3 METABOTROPIC GLUTAMATE PHEROMONE RECEPTORS	36	0.353105	2.53479	0.000172949	0.00551192
REACTOME CYCLIN A CDK2 ASSOCIATED EVENTS AT S PHASE ENTRY	84	0.233461	2.52917	0.000100714	0.00353075
REACTOME CELLULAR RESPONSE TO STARVATION	134	0.183492	2.52074	0.000164628	0.00538663
REACTOME HOST INTERACTIONS OF HIV FACTORS	124	0.188745	2.47922	0.000184838	0.0055999
NABA ECM REGULATORS	218	0.14603	2.47734	0.000155404	0.00515353
WP PARKINUBIQUITIN PROTEASOMAL SYSTEM PATHWAY	67	0.252189	2.4756	0.000183796	0.0055999
REACTOME SCF SKP2 MEDIATED DEGRADATION OF P27 P21	59	0.264711	2.46097	0.000485172	0.0114482
REACTOME DEGRADATION OF DVL	56	0.268917	2.46075	0.000393831	0.00986185
REACTOME SIGNALING BY NOTCH4	80	0.231614	2.46053	0.000201641	0.00596178
REACTOME MET ACTIVATES PTK2 SIGNALING	29	0.380969	2.45733	0.000323887	0.00873428
REACTOME MUSCLE CONTRACTION	188	0.155286	2.45714	0.000194331	0.00581572
REACTOME AUF1 HNRNP D0 BINDS AND DESTABILIZES MRNA	54	0.278174	2.45474	0.000390433	0.00986185
WP DEVELOPMENT OF URETERIC COLLECTION SYSTEM	59	0.263872	2.45317	0.000530514	0.0123989
REACTOME SWITCHING OF ORIGINS TO A POST REPLICATIVE STATE	90	0.219181	2.45052	0.000284797	0.00806365
WP OXIDATIVE PHOSPHORYLATION	59	0.263579	2.45045	0.000539582	0.0124543
REACTOME SELENOAMINO ACID METABOLISM	97	0.207843	2.4266	0.000332605	0.00880332
REACTOME MITOTIC METAPHASE AND ANAPHASE	227	0.140543	2.4262	0.000247877	0.00724155
REACTOME DEGRADATION OF GLI1 BY THE PROTEASOME	58	0.260298	2.41632	0.00044904	0.0109103
REACTOME TRANSCRIPTIONAL REGULATION BY RUNX3	94	0.210675	2.41376	0.00043013	0.0105554
REACTOME MHC CLASS II ANTIGEN PRESENTATION	112	0.191734	2.40935	0.000387534	0.00986185
REACTOME RESPIRATORY ELECTRON TRANSPORT	101	0.202035	2.39729	0.000285875	0.00806365
REACTOME APC C MEDIATED DEGRADATION OF CELL CYCLE PROTEINS	86	0.216794	2.38971	0.000543037	0.0124543
REACTOME SEPARATION OF SISTER CHROMATIDS	185	0.150049	2.38617	0.000291144	0.00811894
REACTOME NERVOUS SYSTEM DEVELOPMENT	546	0.0902613	2.38049	0.000340888	0.00889936
REACTOME S PHASE	160	0.159551	2.37135	0.000404132	0.0100176
WP VEGFAVEGFR2 SIGNALING PATHWAY	412	0.10311	2.36517	0.000321969	0.00873428
WP TYPE I COLLAGEN SYNTHESIS IN THE CONTEXT OF OSTEOGENESIS IMPERFECTA	33	0.341989	2.354	0.000457967	0.0110181
PID AVB3 INTEGRIN PATHWAY	71	0.233608	2.34948	0.000824096	0.0165765
REACTOME APC C CDH1 MEDIATED DEGRADATION OF CDC20 AND OTHER APC C CDH1 TARGETED PROTEINS IN LATE MITOSIS EARLY G1	73	0.231349	2.34716	0.000729307	0.0154286
REACTOME INFLUENZA INFECTION	132	0.172619	2.34469	0.000333622	0.00880332
REACTOME CLEC7A DECTIN 1 SIGNALING	97	0.199573	2.33005	0.000685971	0.0148971
WP OXIDATION BY CYTOCHROME P450	53	0.262327	2.32261	0.000956127	0.0187707
REACTOME ACTIVATION OF THE MRNA UPON BINDING OF THE CAP BINDING COMPLEX AND EIFS AND SUBSEQUENT BINDING TO 43S	52	0.266475	2.3148	0.000986908	0.0190699
REACTOME REGULATION OF PTEN STABILITY AND ACTIVITY	67	0.235375	2.31055	0.000591306	0.0133125
REACTOME ABC FAMILY PROTEINS MEDIATED TRANSPORT	100	0.195847	2.30586	0.00112824	0.0212977
REACTOME REGULATION OF RUNX2 EXPRESSION AND ACTIVITY	72	0.227324	2.30276	0.000713009	0.015215
REACTOME SIGNALING BY THE B CELL RECEPTOR BCR	108	0.185868	2.29738	0.00060222	0.013435
REACTOME ELASTIC FIBRE FORMATION	44	0.290551	2.29687	0.000637679	0.0140979
REACTOME DEGRADATION OF AXIN	54	0.259598	2.29082	0.00120826	0.0222938
WP METABOLIC REPROGRAMMING IN COLON CANCER	41	0.297574	2.28711	0.00157603	0.0270461
REACTOME HIV LIFE CYCLE	142	0.160521	2.28528	0.00197811	0.0299647
PID INTEGRIN2 PATHWAY	26	0.367186	2.28422	0.00119947	0.0222938
REACTOME SIGNALING BY PDGF	57	0.249381	2.28017	0.000887713	0.0175681
REACTOME THE ROLE OF GTSE1 IN G2 M PROGRESSION AFTER G2 CHECKPOINT	74	0.222744	2.27487	0.00186039	0.029079
REACTOME CRISTAE FORMATION	30	0.345475	2.27266	0.000817889	0.0165765
KEGG CELL ADHESION MOLECULES CAMS	115	0.177124	2.27151	0.00126955	0.0229079
REACTOME TCR SIGNALING	110	0.18284	2.27137	0.000710043	0.015215
REACTOME DEFECTIVE B4GALT7 CAUSES EDS PROGEROID TYPE	20	0.414847	2.26855	0.00131371	0.0235318
REACTOME CROSSLINKING OF COLLAGEN FIBRILS	18	0.442981	2.26268	0.000760248	0.0157689
REACTOME CELL CYCLE MITOTIC	513	0.0881925	2.25651	0.00064446	0.0141206
REACTOME CDT1 ASSOCIATION WITH THE CDC6 ORC ORIGIN COMPLEX	58	0.243	2.25574	0.00115271	0.0215935
REACTOME BETA DEFENSINS	33	0.327216	2.25232	0.000866046	0.0172787
REACTOME ANTIGEN PROCESSING CROSS PRESENTATION	96	0.192693	2.23779	0.00206506	0.030796
KEGG VIRAL MYOCARDITIS	56	0.243863	2.23149	0.00157294	0.0270461
WP SULFATION BIOTRANSFORMATION REACTION	15	0.470825	2.22413	0.00185812	0.029079
WP FLUOROPYRIMIDINE ACTIVITY	33	0.321534	2.21321	0.00108449	0.0207544
REACTOME DNA REPLICATION	156	0.149975	2.20934	0.00182434	0.029071
REACTOME INTERLEUKIN 12 SIGNALING	42	0.281091	2.20662	0.00182104	0.029071
WP MECHANOREGULATION AND PATHOLOGY OF YAPTAZ VIA HIPPO AND NONHIPPO MECHANISMS	47	0.267644	2.20364	0.00230803	0.0329968
REACTOME CROSS PRESENTATION OF SOLUBLE EXOGENOUS ANTIGENS ENDOSOMES	50	0.258797	2.19053	0.00226588	0.0327087
WP CYTOPLASMIC RIBOSOMAL PROTEINS	70	0.218613	2.1904	0.00194247	0.0299083
REACTOME RHO GTPASES ACTIVATE FORMINS	134	0.159296	2.18835	0.00173134	0.0281371
REACTOME CLASS I MHC MEDIATED ANTIGEN PROCESSING PRESENTATION	361	0.0993594	2.18506	0.00154865	0.0269531
REACTOME SIGNALING BY TGFB FAMILY MEMBERS	101	0.183607	2.17862	0.00166611	0.0278138
REACTOME INTERLEUKIN 12 FAMILY SIGNALING	52	0.250023	2.17188	0.00216894	0.031682
BIOCARTA INTEGRIN PATHWAY	34	0.312045	2.16885	0.001091	0.0207544
REACTOME ATTENUATION PHASE	26	0.348035	2.16509	0.00211178	0.0312188
REACTOME DISEASES ASSOCIATED WITH GLYCOSAMINOGLYCAN METABOLISM	40	0.285186	2.16231	0.00192327	0.0298715
REACTOME CELLULAR RESPONSE TO HYPOXIA	72	0.213378	2.16149	0.00195001	0.0299083
REACTOME BETA CATENIN INDEPENDENT WNT SIGNALING	143	0.150451	2.15393	0.00255436	0.0360253
REACTOME METABOLISM OF POLYAMINES	59	0.230699	2.14477	0.00401279	0.0470442
REACTOME DOWNSTREAM SIGNALING EVENTS OF B CELL RECEPTOR BCR	79	0.202514	2.14168	0.00322554	0.0414423
REACTOME GPCR LIGAND BINDING	422	0.0925209	2.14082	0.0016528	0.0277806
REACTOME DEGRADATION OF BETA CATENIN BY THE DESTRUCTION COMPLEX	84	0.197575	2.14041	0.00205336	0.030796
REACTOME SMOOTH MUSCLE CONTRACTION	35	0.301307	2.13925	0.00278035	0.0385479
REACTOME OLFACTORY SIGNALING PATHWAY	56	0.23333	2.13511	0.00305303	0.0404981
PID PDGFRB PATHWAY	129	0.158225	2.13422	0.00314294	0.0408083
REACTOME GENERATION OF SECOND MESSENGER MOLECULES	27	0.339266	2.1325	0.00343387	0.0429935
REACTOME FC EPSILON RECEPTOR FCERI SIGNALING	129	0.157865	2.12936	0.00328661	0.0417893
KEGG PYRIMIDINE METABOLISM	94	0.185833	2.12913	0.00314129	0.0408083
NABA PROTEOGLYCANS	35	0.299625	2.12731	0.00310744	0.0407789
REACTOME DEFECTIVE EXT2 CAUSES EXOSTOSES 2	14	0.469124	2.12514	0.00309029	0.0407719
KEGG PROTEASOME	44	0.268733	2.12439	0.00216232	0.031682
REACTOME C TYPE LECTIN RECEPTORS CLRS	132	0.156129	2.12071	0.00197166	0.0299647
BIOCARTA AGR PATHWAY	33	0.307689	2.11791	0.00185	0.029079
REACTOME MAPK6 MAPK4 SIGNALING	88	0.189463	2.11118	0.00266515	0.037373
REACTOME PROTEIN LOCALIZATION	155	0.143483	2.11072	0.00282193	0.0389045
KEGG HUNTINGTONS DISEASE	169	0.138376	2.11061	0.00348762	0.0434448
KEGG LYSOSOME	115	0.164424	2.10863	0.00327089	0.0417893
REACTOME MOLECULES ASSOCIATED WITH ELASTIC FIBRES	37	0.286742	2.10725	0.00142355	0.0249528
REACTOME PD 1 SIGNALING	16	0.437855	2.10431	0.00363478	0.0443697
REACTOME MAPK FAMILY SIGNALING CASCADES	317	0.102935	2.09938	0.00295624	0.0398604
WP TRANSLATION FACTORS	48	0.252908	2.09808	0.00377837	0.0452474
REACTOME HEDGEHOG OFF STATE	111	0.167767	2.09743	0.00290854	0.0394341
KEGG SPLICEOSOME	119	0.160238	2.08537	0.00301238	0.0401759
WP WHITE FAT CELL DIFFERENTIATION	32	0.30241	2.0616	0.00283909	0.0389225
REACTOME HS GAG DEGRADATION	22	0.35881	2.03506	0.00360263	0.0442043
REACTOME MET PROMOTES CELL MOTILITY	40	0.267933	2.0315	0.0043073	0.049393
WP IL18 SIGNALING PATHWAY	259	0.108533	2.01097	0.00301028	0.0401759
REACTOME UNWINDING OF DNA	12	0.480743	1.99332	0.00276989	0.0385479
REACTOME GENE AND PROTEIN EXPRESSION BY JAK STAT SIGNALING AFTER INTERLEUKIN 12 STIMULATION	34	0.283769	1.97233	0.00388873	0.0458837

## Sheet: WT_C_vs_KO_IL13_downregulated
Supplementary Table 4
description	set size	enrichment score	NES	p-value	adjusted p-value
REACTOME COHESIN LOADING ONTO CHROMATIN	10	-0.502508	-1.94854	0.0040956	0.0471859
REACTOME RORA ACTIVATES GENE EXPRESSION	18	-0.388905	-1.95822	0.00388908	0.0458837
REACTOME REGULATION OF MECP2 EXPRESSION AND ACTIVITY	30	-0.307851	-1.9848	0.00407101	0.0471239
REACTOME REGULATION OF LIPID METABOLISM BY PPARALPHA	118	-0.155547	-1.98724	0.00357329	0.0440645
REACTOME CARDIAC CONDUCTION	123	-0.151054	-1.99207	0.00288938	0.0393919
KEGG NEUROACTIVE LIGAND RECEPTOR INTERACTION	258	-0.107062	-1.99242	0.00402881	0.0470442
REACTOME DIGESTION AND ABSORPTION	22	-0.353614	-1.99296	0.00377984	0.0452474
WP METHIONINE METABOLISM LEADING TO SULFUR AMINO ACIDS AND RELATED DISORDERS	11	-0.487856	-1.99919	0.00433843	0.0495186
KEGG RNA DEGRADATION	56	-0.230016	-2.00172	0.00372651	0.0450485
REACTOME REDUCTION OF CYTOSOLIC CA LEVELS	12	-0.472344	-2.00338	0.00333614	0.0419841
PID CDC42 REG PATHWAY	30	-0.313475	-2.02106	0.00331607	0.0419465
REACTOME ACETYLCHOLINE NEUROTRANSMITTER RELEASE CYCLE	17	-0.415037	-2.0429	0.00241343	0.0342345
WP OVERVIEW OF PROINFLAMMATORY AND PROFIBROTIC MEDIATORS	108	-0.168822	-2.04747	0.00222459	0.0323027
REACTOME VESICLE MEDIATED TRANSPORT	644	-0.0718137	-2.06199	0.00365228	0.0443697
WP MRNA PROCESSING	121	-0.161209	-2.07452	0.00318555	0.0411439
REACTOME GLUTAMATE NEUROTRANSMITTER RELEASE CYCLE	24	-0.348274	-2.07511	0.00353209	0.0437765
REACTOME CDC42 GTPASE CYCLE	150	-0.145649	-2.08081	0.00386553	0.0458837
REACTOME INTERFERON ALPHA BETA SIGNALING	59	-0.230836	-2.09303	0.00404496	0.0470442
REACTOME TRAF6 MEDIATED IRF7 ACTIVATION	28	-0.336183	-2.10467	0.00171456	0.0280502
REACTOME ESTROGEN DEPENDENT GENE EXPRESSION	118	-0.164925	-2.10705	0.0018163	0.029071
WP MIRNA REGULATION OF DNA DAMAGE RESPONSE	70	-0.219029	-2.14264	0.00207063	0.030796
REACTOME RECRUITMENT OF MITOTIC CENTROSOME PROTEINS AND COMPLEXES	81	-0.204186	-2.14679	0.00171175	0.0280502
REACTOME RAB REGULATION OF TRAFFICKING	119	-0.168349	-2.15705	0.00163646	0.0276957
WP ENDODERM DIFFERENTIATION	139	-0.156115	-2.16009	0.00231274	0.0329968
REACTOME REGULATION OF IFNA SIGNALING	26	-0.358155	-2.16533	0.00163007	0.0276957
REACTOME RAB GEFS EXCHANGE GTP FOR GDP ON RABS	89	-0.194904	-2.17495	0.00126812	0.0229079
REACTOME TRANSCRIPTIONAL REGULATION BY TP53	351	-0.102142	-2.18867	0.00139392	0.0246091
REACTOME MRNA SPLICING	182	-0.138919	-2.19451	0.0013752	0.0244547
REACTOME TNFS BIND THEIR PHYSIOLOGICAL RECEPTORS	28	-0.355524	-2.22576	0.000764667	0.0157689
WP DNA DAMAGE RESPONSE	67	-0.230977	-2.23211	0.00079756	0.0163101
WP GPCRS CLASS A RHODOPSINLIKE	230	-0.125407	-2.25023	0.00169075	0.0280344
REACTOME RHO GTPASE CYCLE	442	-0.0947273	-2.2732	0.000970414	0.0189
REACTOME PROCESSING OF CAPPED INTRON CONTAINING PRE MRNA	235	-0.126598	-2.27566	0.0012206	0.0223533
WP OVERVIEW OF INTERFERONSMEDIATED SIGNALING PATHWAY	34	-0.337558	-2.2954	0.000269	0.0077662
WP GENES RELATED TO PRIMARY CILIUM DEVELOPMENT BASED ON CRISPR	102	-0.193137	-2.30018	0.000467256	0.0111325
REACTOME FORMATION OF THE CORNIFIED ENVELOPE	95	-0.204842	-2.34687	0.000739572	0.0155121
REACTOME PRESYNAPTIC DEPOLARIZATION AND CALCIUM CHANNEL OPENING	11	-0.576893	-2.36405	0.000551725	0.0125364
REACTOME MEMBRANE TRAFFICKING	607	-0.0856038	-2.36638	0.000345168	0.00891624
REACTOME NEURONAL SYSTEM	397	-0.105512	-2.41264	0.000314837	0.008681
WP CILIOPATHIES	180	-0.173199	-2.70508	7.2043e-05	0.0027199
REACTOME RAC1 GTPASE CYCLE	181	-0.181899	-2.86358	1.3908e-05	0.000952709
REACTOME CELLULAR RESPONSES TO STIMULI	700	-0.103243	-3.12394	6.25303e-07	8.52497e-05
REACTOME METABOLISM OF RNA	631	-0.119005	-3.36124	9.52953e-08	1.67039e-05
REACTOME KERATINIZATION	143	-0.287483	-3.97814	2.31348e-10	9.46215e-08
KEGG OLFACTORY TRANSDUCTION	303	-0.252571	-5.07413	1e-10	6.135e-08
